# Supplementary material for: Analysis of DNA methylation associates the cystine–glutamate antiporter SLC7A11 with risk of Parkinson’s disease
Source: Nat Commun. 2020 Mar 6;11:1238. doi: 10.1038/s41467-020-15065-7 (PMC7060318; doi:10.1038/s41467-020-15065-7)
Supplement: Supplementary file 2 — Supplementary Dataset 1 [file 41467_2020_15065_MOESM2_ESM.xlsx]

## Sheet: SGPD_MOA
Supplementary Data 1: Summary results for CpG probes with p ≤ 1.0E-03 from the SGPD MOA MWAS
Chr	Probe	bp	Gene	Orientation	b	se	p	MASK_snp5_common	MASK_snp5_GMAF1p	probe_Beg	probe_End
1	cg23973885	1294881	MXRA8	-	-1.9424	0.564642	0.000581583	FALSE	FALSE	1294832	1294881
1	cg20151494	2047581	PRKCZ	+	1.03865	0.270838	0.000125587	TRUE	TRUE	2047582	2047631
1	cg15481172	2059086	PRKCZ	+	-1.25231	0.362448	0.000549983	TRUE	FALSE	2059037	2059086
1	cg02073224	3458304	MIR551A	-	-0.870136	0.26418	0.000988692	TRUE	FALSE	3458255	3458304
1	cg13385114	9656493	TMEM201	+	-1.26361	0.363502	0.000508523	FALSE	FALSE	9656444	9656493
1	cg26247646	10363989	RNU6-2	+	0.749772	0.223614	0.000799464	FALSE	FALSE	10363989	10364038
1	cg19095000	11711141	FBXO44	+	-1.7984	0.545535	0.0009787	FALSE	FALSE	11711092	11711141
1	cg21581845	15127680	KAZN	+	1.03888	0.29991	0.00053223	FALSE	FALSE	15127680	15127729
1	cg12460254	21629726	LOC100506801	+	-1.77724	0.512591	0.000525982	FALSE	FALSE	21629677	21629726
1	cg06912792	22416735	CDC42	+	1.50899	0.45606	0.000937132	FALSE	FALSE	22416736	22416785
1	cg25199552	23350054	KDM1A	+	-0.899259	0.263397	0.000639969	FALSE	FALSE	23350005	23350054
1	cg21696012	24131000	GALE	-	-1.07978	0.317431	0.000669889	FALSE	FALSE	24131001	24131050
1	cg21217270	25238271	MIR6731	-	-1.66971	0.505966	0.000966717	FALSE	FALSE	25238222	25238271
1	cg27058497	25291546	RUNX3	-	0.907315	0.274855	0.00096316	FALSE	FALSE	25291497	25291546
1	cg24313303	27113219	PIGV	+	-3.78532	0.957852	7.75402e-05	FALSE	FALSE	27113220	27113269
1	cg00853979	32681368	EIF3I	+	-2.26645	0.625316	0.000289538	FALSE	FALSE	32681319	32681368
1	cg17170190	44445979	B4GALT2	+	-2.36788	0.643714	0.000234635	FALSE	FALSE	44445980	44446029
1	cg09814448	48681284	SLC5A9	+	1.22053	0.370379	0.000983002	FALSE	FALSE	48681235	48681284
1	cg10704177	62209607	PATJ	+	1.55009	0.441545	0.0004471	FALSE	FALSE	62209608	62209657
1	cg19412808	69916760	-	NA	0.814038	0.237468	0.000608082	FALSE	FALSE	69916761	69916810
1	cg20569855	109824440	PSRC1	-	-1.79473	0.492965	0.000271921	FALSE	FALSE	109824392	109824441
1	cg24641737	111743271	DENND2D	-	-1.81749	0.512095	0.000386501	FALSE	FALSE	111743272	111743321
1	cg03417473	113216382	MOV10	+	-1.19161	0.330525	0.000311915	FALSE	FALSE	113216333	113216382
1	cg07570898	117280833	CD2	+	-1.61135	0.436112	0.000220055	FALSE	FALSE	117280784	117280833
1	cg07797421	154833700	KCNN3	-	2.23929	0.60669	0.000223383	FALSE	FALSE	154833700	154833749
1	cg17329534	154980743	ZBTB7B	+	-2.29091	0.529694	1.5255e-05	FALSE	FALSE	154980694	154980743
1	cg15107887	180469147	ACBD6	-	-1.91689	0.560913	0.0006321	FALSE	FALSE	180469098	180469147
1	cg24461171	197745025	DENND1B	-	-2.35571	0.634692	0.000205965	FALSE	FALSE	197744976	197745025
1	cg24376793	202545589	PPP1R12B	+	2.52013	0.669847	0.000168391	TRUE	FALSE	202545540	202545589
1	cg20002843	204338373	LINC00628	-	1.65209	0.460382	0.000332559	FALSE	FALSE	204338324	204338373
1	cg12706474	210858075	HHAT	+	-1.33953	0.354201	0.000155668	FALSE	FALSE	210858076	210858125
1	cg04792270	211872162	NEK2	-	-2.4158	0.690415	0.000466921	FALSE	FALSE	211872163	211872212
1	cg15260921	226308960	H3F3AP4	+	-1.69768	0.483221	0.00044265	FALSE	FALSE	226308911	226308960
1	cg11987916	244008859	-	NA	-1.22582	0.307848	6.83682e-05	FALSE	FALSE	244008810	244008859
2	cg07078329	9697298	ADAM17	-	-1.02868	0.308444	0.000852857	FALSE	FALSE	9697299	9697348
2	cg25616918	12633188	TRIB2	+	0.902934	0.271919	0.000898257	TRUE	FALSE	12633139	12633188
2	cg22330841	18537573	RDH14	-	-1.51718	0.443574	0.0006254	FALSE	FALSE	18537574	18537623
2	cg06528816	47242277	MCFD2	-	1.59871	0.450764	0.000390147	FALSE	FALSE	47242278	47242327
2	cg19445734	55566679	CCDC88A	-	-1.12686	0.322705	0.000479553	FALSE	FALSE	55566630	55566679
2	cg26149739	60737387	BCL11A	-	-2.45654	0.648524	0.000151927	FALSE	FALSE	60737338	60737387
2	cg10600647	60763808	BCL11A	-	-1.68351	0.447997	0.000171377	FALSE	FALSE	60763759	60763808
2	cg03455644	67516852	LOC644838	-	2.25357	0.569607	7.61003e-05	TRUE	FALSE	67516853	67516902
2	cg24691835	74119781	ACTG2	+	2.49616	0.755484	0.000952975	FALSE	FALSE	74119782	74119831
2	cg05989861	95940031	PROM2	+	2.06629	0.626354	0.00097061	FALSE	FALSE	95939982	95940031
2	cg21616425	96869976	STARD7	-	-1.47411	0.446435	0.00096009	FALSE	FALSE	96869977	96870026
2	cg10363926	109921282	MIR4266	-	-1.85002	0.524631	0.00042137	FALSE	FALSE	109921283	109921332
2	cg22975521	121551192	GLI2	+	-1.79216	0.519836	0.000565699	FALSE	FALSE	121551143	121551192
2	cg10012530	129073706	HS6ST1	-	1.45577	0.376656	0.000111093	FALSE	FALSE	129073657	129073706
2	cg18154283	137084902	CXCR4	-	0.761912	0.19523	9.51504e-05	FALSE	FALSE	137084853	137084902
2	cg16326402	158698856	ACVR1	-	-1.58854	0.464531	0.000626978	FALSE	FALSE	158698807	158698856
2	cg18011672	190522601	ASNSD1	+	1.08633	0.325642	0.000850098	FALSE	FALSE	190522602	190522651
2	cg25941354	218989983	CXCR2	+	-2.20865	0.553492	6.59628e-05	FALSE	FALSE	218989984	218990033
2	cg04998209	219905959	CFAP65	-	0.999804	0.280333	0.000361793	FALSE	FALSE	219905960	219906009
2	cg02879423	224806760	WDFY1	-	-0.88039	0.243625	0.000301855	FALSE	FALSE	224806761	224806810
2	cg15459695	236403016	AGAP1	+	2.36408	0.690817	0.00062128	FALSE	FALSE	236402968	236403017
2	cg25444667	238610221	LRRFIP1	+	-2.10914	0.624098	0.000726177	FALSE	FALSE	238610222	238610271
2	cg23039807	240425897	LOC101928111	+	0.832433	0.249275	0.000839554	FALSE	FALSE	240425848	240425897
2	cg16173109	242945447	LOC102723927	+	1.16543	0.347925	0.000809134	FALSE	FALSE	242945448	242945497
3	cg02968508	9956698	IL17RC	+	-1.50152	0.414308	0.000289904	FALSE	FALSE	9956649	9956698
3	cg26692003	13063165	IQSEC1	-	0.929534	0.275094	0.000727572	FALSE	FALSE	13063117	13063166
3	cg08655589	14444175	SLC6A6	+	-1.61121	0.473035	0.000658936	FALSE	FALSE	14444127	14444176
3	cg23011597	19190158	KCNH8	+	1.9779	0.533103	0.000207121	FALSE	FALSE	19190159	19190208
3	cg23009419	46618597	TDGF1	+	-0.827013	0.251204	0.000994105	FALSE	FALSE	46618548	46618597
3	cg03655330	50337494	HYAL3	-	-1.74085	0.512246	0.000677674	FALSE	FALSE	50337445	50337494
3	cg04104820	52291169	PPM1M	+	1.11752	0.337755	0.000937382	FALSE	FALSE	52291170	52291219
3	cg03435448	52310724	WDR82	-	-1.58702	0.451392	0.000438369	FALSE	FALSE	52310675	52310724
3	cg17610181	61582960	PTPRG	+	2.0796	0.607682	0.0006212	TRUE	FALSE	61582911	61582960
3	cg25758137	105145478	ALCAM	+	-1.265	0.361655	0.000469125	FALSE	FALSE	105145429	105145478
3	cg07841173	128210150	GATA2	-	-1.30066	0.394408	0.000974577	FALSE	FALSE	128210101	128210150
3	cg27322371	150329392	SELENOT	+	-2.45294	0.728653	0.00076155	FALSE	FALSE	150329392	150329441
3	cg04754652	150921051	-	NA	1.45128	0.391547	0.000210124	FALSE	FALSE	150921052	150921101
3	cg18098839	167742700	GOLIM4	-	1.63655	0.477087	0.000602943	FALSE	FALSE	167742651	167742700
3	cg03839554	179280332	ACTL6A	+	2.09488	0.618378	0.000704825	FALSE	FALSE	179280332	179280381
3	cg05480110	195534854	MUC4	-	1.76486	0.441214	6.33404e-05	FALSE	FALSE	195534806	195534855
3	cg06629120	197181773	BDH1	-	0.642905	0.181634	0.000400797	FALSE	FALSE	197181774	197181823
4	cg18176712	671489	MYL5	+	-1.95219	0.582968	0.00081188	FALSE	FALSE	671490	671539
4	cg16417840	2069925	NAT8L	+	-2.14807	0.544247	7.91804e-05	FALSE	FALSE	2069926	2069975
4	cg03443467	2813458	SH3BP2	+	-2.26515	0.53488	2.28671e-05	FALSE	FALSE	2813459	2813508
4	cg01919885	3365330	RGS12	+	0.987532	0.255764	0.000112877	FALSE	FALSE	3365281	3365330
4	cg26600181	7105115	FLJ36777	-	-2.62287	0.695153	0.000161248	FALSE	FALSE	7105116	7105165
4	cg08583231	22999086	GBA3	+	-2.38922	0.658215	0.000283592	FALSE	FALSE	22999086	22999135
4	cg08821747	39641752	SMIM14	-	-0.999391	0.260173	0.000122407	FALSE	FALSE	39641753	39641802
4	cg07522516	48492196	ZAR1	+	1.77341	0.469528	0.000158726	FALSE	FALSE	48492148	48492197
4	cg23999526	53922057	RASL11B	+	2.24533	0.642663	0.000476202	FALSE	FALSE	53922008	53922057
4	cg10742523	55650393	KIT	+	0.787196	0.234561	0.000790663	FALSE	FALSE	55650344	55650393
4	cg27634130	68687131	TMPRSS11D	-	-2.7487	0.833599	0.000975901	TRUE	FALSE	68687082	68687131
4	cg25841625	77119588	SCARB2	-	-0.980781	0.292959	0.000814419	FALSE	FALSE	77119589	77119638
4	cg11469321	104021294	BDH2	-	1.52494	0.454504	0.000793141	FALSE	FALSE	104021295	104021344
4	cg06690548	139162808	SLC7A11	-	1.17899	0.240025	9.01784e-07	FALSE	FALSE	139162759	139162808
4	cg05326140	146267704	-	NA	1.88349	0.556544	0.000713714	FALSE	FALSE	146267705	146267754
4	cg24935288	165851077	FAM218A	+	2.38352	0.707439	0.000753817	FALSE	FALSE	165851028	165851077
4	cg11051295	185876283	MIR4455	-	2.51296	0.704495	0.000361033	FALSE	FALSE	185876234	185876283
4	cg06832446	185942701	HELT	+	2.02083	0.612791	0.000974646	FALSE	FALSE	185942652	185942701
5	cg17642774	110864	PLEKHG4B	+	-2.01512	0.600317	0.000788631	FALSE	FALSE	110815	110864
5	cg23251141	496464	LOC100288152	+	0.626698	0.159946	8.92185e-05	FALSE	FALSE	496465	496514
5	cg23989709	1077533	MIR4635	-	2.29335	0.596312	0.000120115	FALSE	FALSE	1077534	1077583
5	cg00561739	1807733	NDUFS6	+	1.62379	0.445845	0.000270486	FALSE	FALSE	1807734	1807783
5	cg19687780	2928021	LOC105374620	+	0.542836	0.146547	0.000212085	FALSE	FALSE	2927972	2928021
5	cg12912529	12794800	MIR4454	+	2.189	0.628407	0.000495056	FALSE	FALSE	12794751	12794800
5	cg16424138	14581771	FAM105A	+	2.94535	0.839255	0.000448978	FALSE	FALSE	14581771	14581820
5	cg06697455	27039965	CDH9	-	2.08827	0.600066	0.000501292	FALSE	FALSE	27039966	27040015
5	cg01066179	31076758	CDH6	+	0.933338	0.27756	0.000771989	FALSE	FALSE	31076709	31076758
5	cg15130459	40834228	RPL37	-	-0.87281	0.253307	0.000569658	FALSE	FALSE	40834179	40834228
5	cg13717023	53606639	ARL15	-	-1.82537	0.540311	0.000729158	FALSE	FALSE	53606639	53606688
5	cg23987137	58653624	PDE4D	-	1.60728	0.459606	0.00047038	FALSE	FALSE	58653575	58653624
5	cg02512867	60464888	SMIM15	-	2.98869	0.902223	0.000924379	FALSE	FALSE	60464889	60464938
5	cg10922981	64016705	FAM159B	+	2.11428	0.600328	0.000428502	FALSE	FALSE	64016656	64016705
5	cg18498987	88179539	MEF2C	-	2.16839	0.585081	0.000210444	FALSE	FALSE	88179539	88179588
5	cg16133703	95206387	LINC01554	+	-1.79631	0.488778	0.000237757	FALSE	FALSE	95206338	95206387
5	cg09565310	112541553	MCC	-	1.71194	0.43304	7.70797e-05	FALSE	FALSE	112541554	112541603
5	cg12326299	122369268	PPIC	-	-2.1356	0.571045	0.00018416	TRUE	FALSE	122369219	122369268
5	cg19567866	136682394	SPOCK1	-	-2.64837	0.667979	7.34741e-05	FALSE	FALSE	136682395	136682444
5	cg23205886	138611766	MATR3	+	-1.35331	0.404657	0.000824781	FALSE	FALSE	138611767	138611816
5	cg05187549	138904075	UBE2D2	+	1.84589	0.552173	0.000828922	FALSE	FALSE	138904076	138904125
5	cg25518868	140984057	DIAPH1	-	-3.20011	0.756109	2.31273e-05	FALSE	FALSE	140984008	140984057
5	cg01201215	151137430	ATOX1	-	-1.56896	0.358868	1.23131e-05	FALSE	FALSE	151137431	151137480
5	cg17558547	153836180	SAP30L	+	2.20028	0.559503	8.40423e-05	FALSE	FALSE	153836131	153836180
5	cg20541456	156696520	CYFIP2	+	-2.53415	0.749178	0.000718115	FALSE	FALSE	156696521	156696570
5	cg18816534	158385443	EBF1	-	0.984528	0.292911	0.000776083	FALSE	FALSE	158385394	158385443
5	cg19459094	176856845	GRK6	+	-2.53138	0.557488	5.60713e-06	FALSE	FALSE	176856846	176856895
6	cg23946695	1609223	FOXC1	+	1.13992	0.300725	0.000150297	FALSE	FALSE	1609175	1609224
6	cg20510285	11263797	NEDD9	-	-1.18771	0.314725	0.000160777	FALSE	FALSE	11263798	11263847
6	cg24717325	28784509	LINC01623	-	1.04338	0.282579	0.000222201	FALSE	FALSE	28784510	28784559
6	cg03982487	28965021	ZNF311	-	1.99759	0.595835	0.000800576	FALSE	FALSE	28965022	28965071
6	cg16289618	29705939	HLA-F-AS1	-	-1.53171	0.424554	0.000308789	FALSE	FALSE	29705890	29705939
6	cg05235884	30131806	TRIM15	+	-2.07596	0.537591	0.000112646	FALSE	FALSE	30131758	30131807
6	cg10692140	30496072	PRR3	+	-1.43487	0.420133	0.000637153	FALSE	FALSE	30496023	30496072
6	cg23163653	30565385	MIR877	+	-0.915685	0.276238	0.000916931	TRUE	TRUE	30565336	30565385
6	cg22161893	33147499	COL11A2	-	-0.818888	0.246223	0.000881656	FALSE	FALSE	33147499	33147548
6	cg27182159	33241226	RPS18	+	-1.82616	0.415969	1.13274e-05	FALSE	FALSE	33241227	33241276
6	cg09591519	33241770	RPS18	+	-0.852489	0.248904	0.000614858	FALSE	FALSE	33241722	33241771
6	cg12583553	33242487	B3GALT4	+	-0.963141	0.29196	0.000970717	FALSE	FALSE	33242438	33242487
6	cg03243551	33288941	DAXX	-	2.55252	0.710834	0.00032956	FALSE	FALSE	33288892	33288941
6	cg00187059	33289693	DAXX	-	-1.47214	0.414629	0.000384495	FALSE	FALSE	33289644	33289693
6	cg21547095	33360836	KIFC1	+	-1.69339	0.478152	0.00039782	FALSE	FALSE	33360837	33360886
6	cg14284211	35570224	MIR5690	-	-1.97589	0.525571	0.000170248	FALSE	FALSE	35570225	35570274
6	cg03546163	35654363	FKBP5	-	-0.638834	0.163761	9.57856e-05	FALSE	FALSE	35654314	35654363
6	cg25114611	35696870	FKBP5	-	-1.64956	0.41734	7.73245e-05	FALSE	FALSE	35696821	35696870
6	cg05062814	39083007	SAYSD1	-	3.29553	0.936889	0.000435594	FALSE	FALSE	39083007	39083056
6	cg16626760	41621322	MDFI	+	-1.54306	0.44522	0.000528594	TRUE	FALSE	41621273	41621322
6	cg20732076	42335231	TRERF1	-	-1.84601	0.476264	0.000106176	FALSE	FALSE	42335182	42335231
6	cg23722778	46112967	ENPP4	+	-1.39374	0.417828	0.000850882	FALSE	FALSE	46112968	46113017
6	cg06456538	87967386	SMIM8	+	-2.21084	0.617709	0.000344785	FALSE	FALSE	87967387	87967436
6	cg17117243	109341365	SESN1	-	0.933064	0.271577	0.000590973	FALSE	FALSE	109341316	109341365
6	cg16226866	110418140	-	NA	-0.906005	0.256	0.000401524	FALSE	FALSE	110418141	110418190
6	cg00583304	134378699	SLC2A12	-	-3.11602	0.90063	0.000540533	FALSE	FALSE	134378700	134378749
6	cg21889703	136607649	BCLAF1	-	-0.965763	0.28529	0.000711275	FALSE	FALSE	136607650	136607699
6	cg17761815	137322929	NHEG1	-	0.841452	0.243052	0.000536123	FALSE	FALSE	137322880	137322929
6	cg16334244	144386231	PLAGL1	-	-1.3975	0.382829	0.000261779	TRUE	FALSE	144386182	144386231
6	cg00994250	151087821	PLEKHG1	+	-1.63549	0.443682	0.000227645	FALSE	FALSE	151087822	151087871
6	cg06019273	157289645	ARID1B	+	-2.04691	0.594987	0.000581144	FALSE	FALSE	157289596	157289645
6	cg26701785	158448455	SYNJ2	+	-0.831498	0.202857	4.15063e-05	TRUE	TRUE	158448455	158448504
6	cg18676867	166876535	RPS6KA2-IT1	-	-1.8939	0.507089	0.000187826	FALSE	FALSE	166876486	166876535
6	cg17280673	166921760	MIR1913	-	-1.55606	0.468363	0.000892683	FALSE	FALSE	166921711	166921760
6	cg19851574	167178233	RPS6KA2	-	0.608462	0.178482	0.000651798	FALSE	FALSE	167178233	167178282
6	cg15090899	167178260	RPS6KA2	-	1.16103	0.284407	4.45933e-05	FALSE	FALSE	167178260	167178309
6	cg17732216	167178280	RPS6KA2	-	0.772661	0.166339	3.39937e-06	FALSE	FALSE	167178280	167178329
6	cg25728699	169614449	LOC101929523	+	-1.42477	0.381726	0.000189626	FALSE	FALSE	169614401	169614450
7	cg05725489	600658	LOC101927000	+	-2.17223	0.654547	0.000904442	FALSE	FALSE	600609	600658
7	cg21248060	1039957	CYP2W1	+	1.2312	0.350134	0.000437511	FALSE	FALSE	1039957	1040006
7	cg16176069	1062784	MIR339	-	1.68201	0.481881	0.000482095	TRUE	TRUE	1062735	1062784
7	cg08696032	1139461	GPER1	+	-1.89997	0.547798	0.000523623	TRUE	TRUE	1139462	1139511
7	cg20697025	1553203	INTS1	-	-1.25969	0.36193	0.000500531	FALSE	FALSE	1553155	1553204
7	cg23393892	2184028	MAD1L1	-	2.39676	0.694504	0.000558448	FALSE	FALSE	2183979	2184028
7	cg08363345	4752063	FOXK1	+	-1.53129	0.372499	3.9421e-05	FALSE	FALSE	4752064	4752113
7	cg02418909	4811322	AP5Z1	+	1.62095	0.4675	0.00052578	FALSE	FALSE	4811323	4811372
7	cg02740061	4828519	MIR4656	-	-1.62588	0.480119	0.000708119	FALSE	FALSE	4828520	4828569
7	cg25577322	17338213	AHR	+	2.11684	0.639306	0.000929109	FALSE	FALSE	17338165	17338214
7	cg22938901	28201106	JAZF1-AS1	+	1.52103	0.449647	0.000717697	FALSE	FALSE	28201107	28201156
7	cg22103441	28962379	TRIL	-	3.06123	0.847037	0.000301462	FALSE	FALSE	28962330	28962379
7	cg20741105	43686889	STK17A	+	0.988337	0.283161	0.000482352	FALSE	FALSE	43686840	43686889
7	cg07470570	70163455	AUTS2	+	-0.995606	0.281211	0.000399477	FALSE	FALSE	70163406	70163455
7	cg07039378	73645723	LAT2	+	0.846819	0.236606	0.000344877	TRUE	FALSE	73645723	73645772
7	cg00035937	91874085	KRIT1	-	-1.5115	0.399493	0.000154616	FALSE	FALSE	91874086	91874135
7	cg07970948	149543165	ZNF862	+	1.22662	0.366282	0.000811522	FALSE	FALSE	149543117	149543166
7	cg25354206	157958049	LOC100506585	+	2.14199	0.610188	0.000447478	FALSE	FALSE	157958050	157958099
7	cg23618588	158286570	PTPRN2	-	0.936131	0.278164	0.000764352	FALSE	FALSE	158286571	158286620
8	cg22254103	989193	-	NA	-1.27074	0.380232	0.000831744	TRUE	TRUE	989145	989194
8	cg17155499	11644644	FDFT1	+	-1.40693	0.399063	0.000422553	FALSE	FALSE	11644595	11644644
8	cg24921221	12584192	MIR3926-2	+	-1.55481	0.441857	0.00043348	FALSE	FALSE	12584143	12584192
8	cg16800975	17434541	PDGFRL	+	2.21729	0.569254	9.8168e-05	FALSE	FALSE	17434541	17434590
8	cg04066265	19460243	CSGALNACT1	-	0.756411	0.216059	0.000463612	FALSE	FALSE	19460244	19460293
8	cg19610383	26485445	DPYSL2	+	2.19464	0.607338	0.00030204	FALSE	FALSE	26485396	26485445
8	cg16969207	29778000	FAM183CP	+	-1.14643	0.335749	0.000638901	TRUE	TRUE	29778001	29778050
8	cg00573887	35979033	LOC101929550	-	1.06549	0.313793	0.000684956	FALSE	FALSE	35979034	35979083
8	cg23280999	37378276	LINC01605	-	1.77114	0.498189	0.000377738	FALSE	FALSE	37378227	37378276
8	cg05279866	37378355	LINC01605	-	1.41912	0.396037	0.00033926	FALSE	FALSE	37378306	37378355
8	cg03015942	49229380	LOC101929268	+	-1.70405	0.504315	0.000727684	FALSE	FALSE	49229381	49229430
8	cg24946253	52722146	PXDNL	-	2.38181	0.716972	0.000893609	FALSE	FALSE	52722097	52722146
8	cg19913199	60674791	-	NA	1.81348	0.535005	0.000699819	FALSE	FALSE	60674742	60674791
8	cg08781403	67434868	C8orf46	+	-1.88939	0.535443	0.000417682	FALSE	FALSE	67434819	67434868
8	cg17662034	74207518	RDH10	+	-1.38243	0.356972	0.000107655	FALSE	FALSE	74207518	74207567
8	cg08155591	86099504	E2F5	+	-2.59232	0.666061	9.94185e-05	FALSE	FALSE	86099505	86099554
8	cg01245191	94746897	RBM12B	-	2.07448	0.623973	0.000885345	FALSE	FALSE	94746898	94746947
8	cg10011091	104424477	SLC25A32	-	-1.06847	0.299221	0.000355853	FALSE	FALSE	104424428	104424477
8	cg08003628	106332188	ZFPM2	+	0.981052	0.294648	0.000869795	FALSE	FALSE	106332139	106332188
8	cg09970569	109094032	RSPO2	-	2.10753	0.617181	0.00063838	FALSE	FALSE	109093983	109094032
8	cg11478320	114446368	CSMD3	-	-1.02639	0.307263	0.000836541	FALSE	FALSE	114446320	114446369
8	cg17531142	128940078	TMEM75	-	-0.252836	0.0743227	0.000669268	TRUE	TRUE	128940029	128940078
8	cg26038514	131265658	ASAP1	-	-0.213625	0.0462583	3.8729e-06	TRUE	TRUE	131265609	131265658
8	cg16277922	131349729	ASAP1	-	0.450975	0.128973	0.000471124	FALSE	FALSE	131349680	131349729
8	cg21653105	134075028	SLA	-	-1.24824	0.309203	5.41446e-05	FALSE	FALSE	134075029	134075078
8	cg25053164	136245226	LINC01591	+	2.66878	0.79272	0.000760968	FALSE	FALSE	136245177	136245226
8	cg25389145	141220490	TRAPPC9	-	1.3235	0.398474	0.000895596	TRUE	FALSE	141220441	141220490
8	cg02623114	145015122	PLEC	-	-2.05505	0.610898	0.000768286	FALSE	FALSE	145015073	145015122
8	cg16001422	145022842	PLEC	-	-3.0506	0.54573	2.27152e-08	FALSE	FALSE	145022793	145022842
9	cg14080050	33159025	B4GALT1-AS1	+	-2.1131	0.47701	9.42859e-06	FALSE	FALSE	33158976	33159025
9	cg13587621	95497984	BICD2	-	2.30999	0.641772	0.000318962	FALSE	FALSE	95497935	95497984
9	cg13408655	101820844	TGFBR1	+	-1.55359	0.428907	0.000292084	FALSE	FALSE	101820845	101820894
9	cg14226212	113530240	MUSK	+	1.65651	0.453432	0.000258926	FALSE	FALSE	113530241	113530290
9	cg05072215	128001885	HSPA5	-	-0.888712	0.199709	8.58557e-06	TRUE	TRUE	128001836	128001885
9	cg14541011	135989682	RALGDS	-	-1.46375	0.431454	0.000692361	FALSE	FALSE	135989683	135989732
9	cg20017995	136216076	SNORD24	+	-1.61254	0.459098	0.00044405	FALSE	FALSE	136216077	136216126
9	cg14445047	139332115	INPP5E	-	-1.91062	0.569138	0.000787832	FALSE	FALSE	139332066	139332115
9	cg06204126	139890188	CLIC3	-	-0.8456	0.248896	0.000680296	FALSE	FALSE	139890139	139890188
10	cg10664162	676761	MIR5699	-	1.65808	0.501718	0.000950401	TRUE	FALSE	676712	676761
10	cg04196119	4517246	LINC00703	+	0.68206	0.182417	0.000184746	TRUE	TRUE	4517247	4517296
10	cg12664173	6220910	PFKFB3	+	1.99641	0.505465	7.82651e-05	FALSE	FALSE	6220910	6220959
10	cg25390349	13570521	BEND7	-	-2.78494	0.761588	0.000255429	FALSE	FALSE	13570472	13570521
10	cg18408326	18429037	CACNB2	+	2.41067	0.711553	0.000704307	FALSE	FALSE	18428988	18429037
10	cg09216670	22999381	PIP4K2A	-	2.15457	0.618399	0.000493783	FALSE	FALSE	22999382	22999431
10	cg25511286	27793050	RAB18	+	2.82919	0.778472	0.000278744	FALSE	FALSE	27793001	27793050
10	cg04943713	35456472	CREM	+	-1.55893	0.426171	0.00025419	FALSE	FALSE	35456473	35456522
10	cg05009100	44321630	LINC00619	+	2.2061	0.640727	0.000575042	FALSE	FALSE	44321631	44321680
10	cg20626045	45477672	C10orf10	-	1.16482	0.336898	0.00054523	FALSE	FALSE	45477624	45477673
10	cg03917492	49663159	ARHGAP22	-	-1.49009	0.42176	0.000410841	FALSE	FALSE	49663111	49663160
10	cg23863328	49879704	WDFY4	+	1.48487	0.442764	0.000797562	FALSE	FALSE	49879655	49879704
10	cg22641201	60401105	FAM133CP	+	2.12972	0.614815	0.000532214	FALSE	FALSE	60401106	60401155
10	cg02909929	72358510	PRF1	-	-1.79435	0.523583	0.000610146	FALSE	FALSE	72358462	72358511
10	cg22900360	72360372	PRF1	-	-1.84047	0.481541	0.000132346	FALSE	FALSE	72360323	72360372
10	cg23761815	73083123	SLC29A3	+	-1.95491	0.429056	5.20607e-06	FALSE	FALSE	73083124	73083173
10	cg26033520	74004071	ASCC1	-	-1.55089	0.29366	1.28317e-07	TRUE	FALSE	74004071	74004120
10	cg09801824	74076930	DNAJB12	-	-2.20948	0.554636	6.78603e-05	FALSE	FALSE	74076881	74076930
10	cg05226180	79362117	KCNMA1	-	-1.83747	0.435616	2.46363e-05	FALSE	FALSE	79362068	79362117
10	cg19464524	93870321	CPEB3	-	-2.58858	0.776782	0.00086087	FALSE	FALSE	93870272	93870321
10	cg20148003	97454567	TCTN3	-	2.15112	0.543026	7.45217e-05	FALSE	FALSE	97454568	97454617
10	cg03790075	102732171	SEMA4G	+	-1.44677	0.426865	0.000700761	FALSE	FALSE	102732123	102732172
10	cg09776830	104004993	GBF1	+	2.98715	0.73837	5.21911e-05	FALSE	FALSE	104004944	104004993
10	cg24199006	106089203	ITPRIP	-	-2.0304	0.533703	0.000142165	FALSE	FALSE	106089154	106089203
10	cg10955669	112553035	PDCD4-AS1	-	-2.71552	0.782015	0.000515698	FALSE	FALSE	112552986	112553035
10	cg09419900	124739466	PSTK	+	-1.14837	0.337405	0.000665222	FALSE	FALSE	124739467	124739516
10	cg02651288	132847005	TCERG1L-AS1	+	0.600149	0.178332	0.00076446	FALSE	FALSE	132846956	132847005
10	cg18650367	133909949	JAKMIP3	+	0.521343	0.144745	0.000316032	TRUE	FALSE	133909900	133909949
10	cg18962077	134095934	STK32C	-	-1.78948	0.525638	0.000663127	FALSE	FALSE	134095935	134095984
10	cg08200419	134261480	C10orf91	+	-2.6461	0.685465	0.000113247	FALSE	FALSE	134261431	134261480
10	cg22814801	134558243	NKX6-2	-	-1.72733	0.492178	0.000448846	FALSE	FALSE	134558244	134558293
10	cg15441473	134838506	LINC01168	+	0.689928	0.204794	0.00075473	FALSE	FALSE	134838457	134838506
11	cg18169245	556482	LMNTD2	-	-1.54441	0.391223	7.89196e-05	FALSE	FALSE	556483	556532
11	cg23217386	5653254	TRIM34	+	1.4151	0.410284	0.000562508	FALSE	FALSE	5653255	5653304
11	cg27143049	14665558	-	NA	-2.01594	0.519929	0.00010561	FALSE	FALSE	14665510	14665559
11	cg22931292	17765568	KCNC1	+	0.902189	0.262368	0.000584651	TRUE	TRUE	17765519	17765568
11	cg16997203	44972679	TP53I11	-	-1.26319	0.324986	0.000101531	FALSE	FALSE	44972679	44972728
11	cg05506446	46409501	CHRM4	-	-2.2898	0.601493	0.000140742	FALSE	FALSE	46409501	46409550
11	cg19668951	47430812	SLC39A13	+	-2.10358	0.489204	1.70791e-05	FALSE	FALSE	47430813	47430862
11	cg13233042	63432489	ATL3	-	2.02654	0.614466	0.000973594	FALSE	FALSE	63432490	63432539
11	cg01708924	64089278	PRDX5	+	2.13664	0.633142	0.000739049	FALSE	FALSE	64089279	64089328
11	cg25934954	64567121	MAP4K2	-	1.28767	0.389572	0.000948626	FALSE	FALSE	64567122	64567171
11	cg26615176	65150416	SLC25A45	-	-2.34606	0.655024	0.000341434	FALSE	FALSE	65150417	65150466
11	cg05300717	65546210	AP5B1	-	1.96542	0.590355	0.000870916	FALSE	FALSE	65546210	65546259
11	cg06155341	66048759	CNIH2	+	-1.99686	0.58458	0.00063573	FALSE	FALSE	66048710	66048759
11	cg10422334	67183616	CARNS1	+	-2.1793	0.560394	0.000100713	FALSE	FALSE	67183567	67183616
11	cg21004684	68695532	IGHMBP2	+	-0.633886	0.177486	0.000354974	FALSE	FALSE	68695483	68695532
11	cg11802013	69469175	CCND1	+	-1.68191	0.490702	0.000609016	FALSE	FALSE	69469176	69469225
11	cg04084597	75479652	LOC283214	-	-2.56103	0.68611	0.000189456	FALSE	FALSE	75479603	75479652
11	cg04176557	75902270	WNT11	-	-1.86558	0.559989	0.00086394	FALSE	FALSE	75902221	75902270
11	cg26349554	85522295	SYTL2	-	2.14808	0.575121	0.000187717	FALSE	FALSE	85522295	85522344
11	cg16118839	88069169	CTSC	-	-1.1227	0.308467	0.000273063	FALSE	FALSE	88069170	88069219
11	cg03607573	93471889	TAF1D	-	-1.37311	0.364351	0.00016414	FALSE	FALSE	93471840	93471889
11	cg03475182	110581454	ARHGAP20	-	2.38292	0.712091	0.000818761	FALSE	FALSE	110581454	110581503
11	cg05468843	117857990	IL10RA	+	-1.60581	0.391249	4.05533e-05	FALSE	FALSE	117857941	117857990
11	cg01985660	118942662	VPS11	+	1.41102	0.355755	7.30048e-05	FALSE	FALSE	118942613	118942662
11	cg11692577	126042395	RPUSD4	-	-1.55457	0.467927	0.000892966	FALSE	FALSE	126042396	126042445
11	cg17476271	128562408	FLI1	+	-1.66856	0.463448	0.000317841	FALSE	FALSE	128562409	128562458
11	cg20637081	131920673	NTM	+	0.785185	0.236112	0.000882675	FALSE	FALSE	131920624	131920673
12	cg08160085	2045730	LINC00940	-	-0.781271	0.233061	0.000801668	FALSE	FALSE	2045681	2045730
12	cg07240557	27396937	STK38L	+	-1.82856	0.471755	0.000106152	FALSE	FALSE	27396938	27396987
12	cg27662789	43666281	ADAMTS20	-	0.678377	0.178992	0.000150655	FALSE	FALSE	43666282	43666331
12	cg11661914	49180849	ADCY6	-	-0.428725	0.111967	0.000128643	FALSE	FALSE	49180850	49180899
12	cg10238080	50445058	ASIC1	+	-1.70979	0.42743	6.3296e-05	FALSE	FALSE	50445059	50445108
12	cg21422475	51890999	SLC4A8	+	1.70509	0.474448	0.000325853	FALSE	FALSE	51891000	51891049
12	cg15540623	52388221	GRASP	+	-1.37801	0.386034	0.000357445	TRUE	TRUE	52388173	52388222
12	cg24947456	57441432	MYO1A	-	-2.14185	0.542831	7.95662e-05	FALSE	FALSE	57441433	57441482
12	cg04538585	71835737	LGR5	+	2.03338	0.590577	0.000575223	FALSE	FALSE	71835688	71835737
12	cg10112711	75713118	CAPS2	-	-1.06023	0.275376	0.000118063	FALSE	FALSE	75713069	75713118
12	cg12373573	85430025	-	NA	2.97446	0.85686	0.000517846	FALSE	FALSE	85429976	85430025
12	cg20080079	85430174	-	NA	3.09426	0.880203	0.000439099	FALSE	FALSE	85430125	85430174
12	cg11881599	92814084	CLLU1	+	1.58568	0.413466	0.000125521	FALSE	FALSE	92814035	92814084
12	cg25382573	93096844	C12orf74	+	-2.24662	0.651495	0.000563904	FALSE	FALSE	93096796	93096845
12	cg18817487	96390143	HAL	-	-1.1858	0.341061	0.000507426	FALSE	FALSE	96390094	96390143
12	cg24237609	104325856	HSP90B1	+	-0.876555	0.25656	0.000634143	TRUE	TRUE	104325857	104325906
12	cg10887937	112203795	ALDH2	+	1.72731	0.460703	0.000177336	FALSE	FALSE	112203746	112203795
12	cg00013441	123258908	CCDC62	+	2.69705	0.78318	0.000573767	FALSE	FALSE	123258860	123258909
12	cg02378440	128246538	-	NA	3.8313	0.821748	3.12577e-06	FALSE	FALSE	128246538	128246587
12	cg00105852	133100010	FBRSL1	+	-2.05678	0.611811	0.000774396	FALSE	FALSE	133099962	133100011
13	cg08120511	19412184	ANKRD20A9P	-	0.633087	0.191472	0.000944943	FALSE	FALSE	19412135	19412184
13	cg14178352	26207317	ATP8A2	+	2.15926	0.641963	0.00076952	FALSE	FALSE	26207268	26207317
13	cg09331166	40670783	LINC00332	+	-2.64925	0.710375	0.000191963	FALSE	FALSE	40670734	40670783
13	cg25112414	71498322	LINC00348	+	2.10645	0.548716	0.0001236	FALSE	FALSE	71498274	71498323
13	cg19731286	74732386	-	NA	-1.65623	0.454749	0.000270454	FALSE	FALSE	74732338	74732387
13	cg03010009	80585265	LINC01080	+	-2.69118	0.783046	0.000588624	FALSE	FALSE	80585216	80585265
13	cg05257202	99934873	GPR18	-	1.25975	0.322187	9.22936e-05	TRUE	FALSE	99934874	99934923
13	cg20847766	111840490	ARHGEF7	+	1.67635	0.476094	0.000429832	FALSE	FALSE	111840491	111840540
13	cg13445953	113007441	LINC01044	-	2.04351	0.613768	0.000870174	FALSE	FALSE	113007442	113007491
13	cg18080733	113611873	MCF2L-AS1	-	-2.08706	0.588245	0.00038826	FALSE	FALSE	113611874	113611923
13	cg18842310	113627484	MCF2L	+	2.03935	0.61364	0.000889381	FALSE	FALSE	113627435	113627484
14	cg04284196	22975248	DAD1	-	-1.85607	0.509455	0.00026923	FALSE	FALSE	22975249	22975298
14	cg10853566	23288993	SLC7A7	-	-2.09966	0.624515	0.000773605	FALSE	FALSE	23288994	23289043
14	cg07004075	24649335	REC8	+	2.12741	0.56937	0.000186659	FALSE	FALSE	24649286	24649335
14	cg10097651	35802397	PSMA6	+	-1.63953	0.438347	0.000183824	FALSE	FALSE	35802398	35802447
14	cg14187687	55249770	SAMD4A	+	-0.825126	0.247023	0.000836921	FALSE	FALSE	55249771	55249820
14	cg01748970	62088363	-	NA	1.29364	0.385193	0.000783895	FALSE	FALSE	62088364	62088413
14	cg13710790	68285558	RAD51B	+	-1.85672	0.529898	0.000458476	FALSE	FALSE	68285558	68285607
14	cg18638434	74486651	BBOF1	+	-0.981864	0.253798	0.000109422	FALSE	FALSE	74486652	74486701
14	cg02256384	95538245	DICER1	-	0.544423	0.139406	9.41019e-05	FALSE	FALSE	95538196	95538245
14	cg26255254	96375919	TUNAR	+	1.45	0.426789	0.000680125	FALSE	FALSE	96375920	96375969
14	cg18550847	100610570	DEGS2	-	1.28762	0.388037	0.000905695	FALSE	FALSE	100610521	100610570
14	cg14489199	101453431	-	NA	-1.448	0.401229	0.000307487	FALSE	FALSE	101453431	101453480
14	cg13677859	101511143	MIR381HG	+	-1.8319	0.536811	0.000643545	FALSE	FALSE	101511144	101511193
14	cg10548805	101538070	MEG9	+	1.77539	0.530404	0.000816173	FALSE	FALSE	101538021	101538070
14	cg16326932	104600043	KIF26A	+	1.21716	0.340043	0.000344343	FALSE	FALSE	104599994	104600043
15	cg25135755	23894248	MAGEL2	-	0.886116	0.26843	0.000963027	FALSE	FALSE	23894199	23894248
15	cg01372572	25941836	MIR4715	-	-1.63979	0.433965	0.000157696	FALSE	FALSE	25941837	25941886
15	cg02769599	27503580	GABRG3-AS1	-	0.573273	0.155548	0.000228249	FALSE	FALSE	27503531	27503580
15	cg03179496	29212340	APBA2	+	-2.31356	0.558892	3.47984e-05	FALSE	FALSE	29212341	29212390
15	cg25556225	31515750	LOC283710	-	0.382661	0.116158	0.000986623	FALSE	FALSE	31515702	31515751
15	cg24146288	42302342	PLA2G4E-AS1	+	1.60896	0.469993	0.000618517	FALSE	FALSE	42302342	42302391
15	cg23983173	42564634	TMEM87A	-	-1.05582	0.319241	0.00094204	FALSE	FALSE	42564585	42564634
15	cg06864443	45929860	SQRDL	+	2.15211	0.58942	0.000260993	FALSE	FALSE	45929861	45929910
15	cg04072771	55574912	RAB27A	-	-1.69302	0.487311	0.00051237	FALSE	FALSE	55574863	55574912
15	cg02189597	60881071	RORA	-	-1.58829	0.472097	0.0007673	FALSE	FALSE	60881072	60881121
15	cg13048962	66790410	SNAPC5	-	-1.52126	0.428587	0.000385981	FALSE	FALSE	66790411	66790460
15	cg09164206	70786271	LOC101929151	-	-1.84401	0.516016	0.00035217	FALSE	FALSE	70786271	70786320
15	cg08337773	72100575	NR2E3	+	-1.59375	0.448895	0.000384657	FALSE	FALSE	72100576	72100625
15	cg11698750	76005189	CSPG4	-	1.63152	0.485398	0.000776048	FALSE	FALSE	76005141	76005190
15	cg13374432	86192745	AKAP13	+	-1.26012	0.321159	8.72135e-05	FALSE	FALSE	86192696	86192745
15	cg19009305	89181732	ISG20	+	-1.50093	0.455542	0.000984863	FALSE	FALSE	89181683	89181732
15	cg26272088	99443339	PGPEP1L	-	1.65212	0.492459	0.000794142	FALSE	FALSE	99443340	99443389
16	cg07971894	1500430	CCDC154	-	-1.63691	0.481877	0.000681419	FALSE	FALSE	1500430	1500479
16	cg03217729	11222890	SOCS1	-	-2.04564	0.584392	0.000464457	FALSE	FALSE	11222841	11222890
16	cg26504467	11318653	SOCS1	-	-1.64187	0.48134	0.000647159	FALSE	FALSE	11318654	11318703
16	cg01433913	12136773	SNX29	+	-2.48361	0.742941	0.000828945	FALSE	FALSE	12136774	12136823
16	cg06151984	19018938	TMC7	+	1.98308	0.590948	0.00079148	FALSE	FALSE	19018889	19018938
16	cg16362480	30077084	ALDOA	+	1.38144	0.41944	0.000989315	FALSE	FALSE	30077084	30077133
16	cg08177968	59788728	APOOP5	-	2.32955	0.696226	0.000819964	FALSE	FALSE	59788729	59788778
16	cg00959027	85678179	GSE1	+	-2.19693	0.662745	0.000916778	TRUE	FALSE	85678131	85678180
16	cg08054541	89108383	ACSF3	+	-2.44704	0.702181	0.000492281	FALSE	FALSE	89108383	89108432
16	cg01995548	89628799	SNORD68	+	-1.90618	0.50148	0.000144046	FALSE	FALSE	89628800	89628849
17	cg08625564	1553453	RILP	-	-2.10653	0.507076	3.26337e-05	FALSE	FALSE	1553404	1553453
17	cg04464719	3824422	P2RX1	-	1.48381	0.445972	0.000877462	FALSE	FALSE	3824422	3824471
17	cg03253995	7477617	SNORA48	+	-1.67073	0.455921	0.000247815	FALSE	FALSE	7477568	7477617
17	cg21808406	7482475	CD68	+	-1.53259	0.417397	0.000240857	FALSE	FALSE	7482426	7482475
17	cg12052658	14212064	HS3ST3B1	+	1.85541	0.523277	0.000391489	FALSE	FALSE	14212015	14212064
17	cg09171562	17011443	MPRIP	+	-1.92564	0.582337	0.000943848	FALSE	FALSE	17011444	17011493
17	cg27407935	17723235	SREBF1	-	-1.22579	0.365761	0.00080424	FALSE	FALSE	17723236	17723285
17	cg26344747	21193332	MAP2K3	+	-1.64992	0.494524	0.00084875	FALSE	FALSE	21193333	21193382
17	cg05162900	28808449	GOSR1	+	2.57131	0.763682	0.000759941	FALSE	FALSE	28808450	28808499
17	cg09762054	31147683	MYO1D	-	1.20104	0.36121	0.000884001	FALSE	FALSE	31147684	31147733
17	cg04850148	34539744	CCL4L2	+	-0.184549	0.0551645	0.000821547	FALSE	FALSE	34539745	34539794
17	cg16535018	36829606	C17orf96	-	-1.44441	0.435569	0.0009127	FALSE	FALSE	36829607	36829656
17	cg21723861	39686628	KRT19	-	2.51158	0.544832	4.03018e-06	FALSE	FALSE	39686629	39686678
17	cg08857797	40927699	VPS25	+	-1.18198	0.329006	0.000327432	FALSE	FALSE	40927650	40927699
17	cg24806326	43207588	PLCD3	-	-1.74258	0.497137	0.000456221	FALSE	FALSE	43207589	43207638
17	cg01377475	45505249	EFCAB13	+	-1.23335	0.370417	0.000869616	FALSE	FALSE	45505250	45505299
17	cg02970679	56269818	EPX	+	2.05758	0.582337	0.000410386	FALSE	FALSE	56269819	56269868
17	cg04988978	56359578	MPO	-	-2.03278	0.546943	0.000201904	FALSE	FALSE	56359529	56359578
17	cg08813944	71258589	CPSF4L	-	0.789839	0.223961	0.000420792	FALSE	FALSE	71258589	71258638
17	cg03101058	71258936	CPSF4L	-	1.91919	0.555892	0.000555526	FALSE	FALSE	71258887	71258936
17	cg00218893	73073239	SLC16A5	+	1.43005	0.402699	0.000383535	FALSE	FALSE	73073190	73073239
17	cg24244854	73339287	SLC25A19	-	-2.48121	0.733495	0.000717712	FALSE	FALSE	73339238	73339287
17	cg20610950	75096202	MIR6516	+	1.08154	0.232128	3.17385e-06	FALSE	FALSE	75096153	75096202
17	cg21940220	76184081	AFMID	+	-0.975196	0.293611	0.000895714	FALSE	FALSE	76184082	76184131
17	cg11762703	78929938	CHMP6	+	1.13988	0.339242	0.0007792	FALSE	FALSE	78929889	78929938
17	cg11699517	79419796	MIR3186	-	1.80212	0.533161	0.000724685	FALSE	FALSE	79419796	79419845
17	cg17054691	79813439	P4HB	-	-1.55273	0.452958	0.000608105	FALSE	FALSE	79813391	79813440
17	cg11969813	79816559	P4HB	-	-1.05045	0.302729	0.000520579	FALSE	FALSE	79816511	79816560
17	cg06457408	79827882	ARHGDIA	-	-1.67483	0.506738	0.000949332	FALSE	FALSE	79827833	79827882
17	cg06725287	80533762	FOXK2	+	2.15969	0.624142	0.000539676	FALSE	FALSE	80533713	80533762
17	cg07698804	80829309	ZNF750	-	1.17525	0.33926	0.000531871	FALSE	FALSE	80829261	80829310
18	cg26522239	21199097	NPC1	-	-1.58599	0.469933	0.000738322	FALSE	FALSE	21199048	21199097
18	cg17589341	43304079	SLC14A1	+	-0.786934	0.23816	0.00095241	FALSE	FALSE	43304080	43304129
18	cg23824354	45690642	ZBTB7C	-	-2.31603	0.67108	0.000558112	FALSE	FALSE	45690593	45690642
18	cg23756872	47014089	MIR1539	+	-1.2152	0.310881	9.27201e-05	FALSE	FALSE	47014090	47014139
19	cg01608315	739936	MISP	+	1.8204	0.476099	0.000131531	FALSE	FALSE	739888	739937
19	cg18506744	1102627	GPX4	+	-2.02858	0.599061	0.000708508	FALSE	FALSE	1102578	1102627
19	cg18625289	1591035	MBD3	-	-1.34255	0.352378	0.00013899	FALSE	FALSE	1591036	1591085
19	cg09432758	1649123	TCF3	-	2.04172	0.606465	0.000761039	FALSE	FALSE	1649074	1649123
19	cg04640975	3464991	SMIM24	-	2.57079	0.779495	0.000973701	FALSE	FALSE	3464992	3465041
19	cg02644494	6412686	MIR3940	-	0.9383	0.277556	0.000723323	FALSE	FALSE	6412637	6412686
19	cg04273422	6498787	TUBB4A	-	-2.69048	0.684677	8.5101e-05	FALSE	FALSE	6498788	6498837
19	cg20478934	10120794	COL5A3	-	-0.44965	0.136496	0.000986916	FALSE	FALSE	10120795	10120844
19	cg07543883	10213271	ANGPTL6	-	-1.1397	0.316717	0.000320076	FALSE	FALSE	10213272	10213321
19	cg12593411	10213722	ANGPTL6	-	-1.30297	0.387588	0.000774521	FALSE	FALSE	10213673	10213722
19	cg23098529	10216651	PPAN-P2RY11	+	-1.55517	0.38663	5.76114e-05	FALSE	FALSE	10216602	10216651
19	cg12819826	10216676	PPAN-P2RY11	+	-0.845846	0.24506	0.000557291	FALSE	FALSE	10216677	10216726
19	cg11341610	13050931	MIR6515	+	-1.80517	0.498062	0.000289655	FALSE	FALSE	13050882	13050931
19	cg25605731	13054434	RAD23A	+	-0.975947	0.267437	0.000262999	FALSE	FALSE	13054386	13054435
19	cg22625098	13054718	RAD23A	+	-1.64274	0.474213	0.000531917	FALSE	FALSE	13054718	13054767
19	cg17753124	13259872	STX10	-	-1.42236	0.432106	0.000995845	FALSE	FALSE	13259823	13259872
19	cg14090219	13347085	IER2	+	2.55592	0.721665	0.000397562	FALSE	FALSE	13347036	13347085
19	cg25945273	14692863	CLEC17A	+	-3.21766	0.886167	0.000282341	FALSE	FALSE	14692814	14692863
19	cg19528438	17558604	TMEM221	-	2.69841	0.731792	0.000226564	FALSE	FALSE	17558555	17558604
19	cg25362169	18237920	PIK3R2	+	0.870822	0.261249	0.00085821	FALSE	FALSE	18237872	18237921
19	cg23316060	33761225	CEBPA	-	1.10885	0.334589	0.00091949	FALSE	FALSE	33761226	33761275
19	cg11270237	36449803	LOC105372383	+	-0.839529	0.239502	0.000456089	FALSE	FALSE	36449804	36449853
19	cg24839718	37568953	ZNF420	+	-3.45569	0.868446	6.91568e-05	FALSE	FALSE	37568904	37568953
19	cg11683191	39813728	LRFN1	-	2.66492	0.731149	0.000267552	FALSE	FALSE	39813679	39813728
19	cg01447828	40919465	PRX	-	-0.80542	0.240702	0.000819497	FALSE	FALSE	40919417	40919466
19	cg15393221	40919485	PRX	-	-1.11105	0.296093	0.000175182	FALSE	FALSE	40919486	40919535
19	cg26985354	45567180	ZNF296	-	-0.874558	0.25355	0.000562137	FALSE	FALSE	45567180	45567229
19	cg08304525	45895397	PPP1R13L	-	2.06973	0.628812	0.000996582	FALSE	FALSE	45895348	45895397
19	cg14792008	49607581	LIN7B	+	2.05297	0.475006	1.54628e-05	FALSE	FALSE	49607532	49607581
19	cg13740815	51170356	C19orf81	+	0.768344	0.229992	0.000835535	FALSE	FALSE	51170307	51170356
19	cg20228985	51606270	CTU1	-	1.63327	0.495877	0.000988789	FALSE	FALSE	51606271	51606320
19	cg12011479	51873045	CLDND2	-	-2.39881	0.51641	3.39802e-06	FALSE	FALSE	51872997	51873046
20	cg12432980	5987794	CRLS1	+	-1.24125	0.33412	0.000203208	FALSE	FALSE	5987745	5987794
20	cg18455653	17662865	RRBP1	-	-1.64625	0.485322	0.000693628	FALSE	FALSE	17662866	17662915
20	cg04966972	43374276	KCNK15	+	-2.17073	0.585312	0.000208352	FALSE	FALSE	43374277	43374326
20	cg06893362	47897124	SNORD12	+	-1.62913	0.404136	5.55078e-05	FALSE	FALSE	47897125	47897174
20	cg24519157	54987662	CASS4	+	-1.228	0.292547	2.69743e-05	FALSE	FALSE	54987663	54987712
20	cg19513282	62200711	HELZ2	-	-1.9232	0.568071	0.000710507	FALSE	FALSE	62200711	62200760
20	cg16209860	62340198	ZGPAT	+	-0.947369	0.273885	0.000542172	FALSE	FALSE	62340149	62340198
21	cg13854874	37757525	CHAF1B	+	-0.610038	0.185285	0.000993245	FALSE	FALSE	37757476	37757525
21	cg27243685	43642366	ABCG1	+	-1.63267	0.440643	0.000211235	FALSE	FALSE	43642367	43642416
21	cg14136086	46863924	COL18A1	+	0.969588	0.293459	0.000953154	FALSE	FALSE	46863875	46863924
22	cg20585830	21998385	SDF2L1	+	-1.54159	0.419793	0.000240407	TRUE	FALSE	21998386	21998435
22	cg27653384	22293118	PPM1F	-	-0.932547	0.259915	0.000333367	FALSE	FALSE	22293118	22293167
22	cg07969918	31682909	PIK3IP1	-	-2.14671	0.553405	0.000104848	FALSE	FALSE	31682860	31682909
22	cg01816775	36682843	MIR6819	-	-1.53655	0.446291	0.000575458	FALSE	FALSE	36682795	36682844
22	cg00565075	38244893	EIF3L	+	0.819517	0.243251	0.000754367	FALSE	FALSE	38244844	38244893
22	cg04431254	46684772	GTSE1-AS1	-	-2.46692	0.622486	7.40093e-05	FALSE	FALSE	46684773	46684822

## Sheet: SGPD_MOMENT
Supplementary Data 1: Summary results for CpG probes with p ≤ 1.0E-03 from the SGPD MOMENT MWAS
Chr	Probe	bp	Gene	Orientation	b	se	p	MASK_snp5_common	MASK_snp5_GMAF1p	probe_Start	probe_End
1	cg25340711	1080611	-	*	2.22276	0.638509	0.000499219	FALSE	FALSE	1080611	1080660
1	cg03742705	1406266	ATAD3B	+	1.77056	0.523991	0.00072752	FALSE	FALSE	1406217	1406266
1	cg00574213	1906947	CFAP74	-	-1.9664	0.578812	0.000680541	FALSE	FALSE	1906899	1906948
1	cg20151494	2047581	PRKCZ	+	0.922456	0.259829	0.000384874	TRUE	TRUE	2047582	2047631
1	cg10812027	2839247	ACTRT2	+	1.36513	0.41228	0.000929024	FALSE	FALSE	2839248	2839297
1	cg00664418	6673075	PHF13	+	3.48637	1.02557	0.000675198	FALSE	FALSE	6673026	6673075
1	cg15148088	8518145	LOC102724552	+	1.62074	0.413609	8.90844e-05	FALSE	FALSE	8518096	8518145
1	cg26032244	9099462	SLC2A7	-	-2.19398	0.629122	0.000487801	TRUE	TRUE	9099463	9099512
1	cg12763828	9129646	SLC2A5	-	1.8278	0.544041	0.000780346	FALSE	FALSE	9129647	9129696
1	cg23716690	10314029	KIF1B	+	1.14637	0.347435	0.000968449	FALSE	FALSE	10313980	10314029
1	cg24492058	12203751	MIR7846	+	2.07804	0.608914	0.000643217	FALSE	FALSE	12203752	12203801
1	cg23603036	12675777	DHRS3	-	2.07241	0.578269	0.000338603	FALSE	FALSE	12675728	12675777
1	cg15624109	19816162	CAPZB	-	0.894811	0.268542	0.000861899	TRUE	TRUE	19816163	19816212
1	cg16574073	25261746	RUNX3	-	1.23795	0.349981	0.000404399	FALSE	FALSE	25261697	25261746
1	cg20287514	25869837	LDLRAP1	+	0.894981	0.261485	0.000620058	FALSE	FALSE	25869788	25869837
1	cg01031251	26855423	RPS6KA1	+	1.80073	0.458136	8.47495e-05	FALSE	FALSE	26855374	26855423
1	cg15694146	27823372	WASF2	-	1.29895	0.357942	0.000284591	FALSE	FALSE	27823373	27823422
1	cg11844530	28576552	SESN2	+	1.67652	0.478281	0.000456083	FALSE	FALSE	28576503	28576552
1	cg03537386	32155667	COL16A1	-	1.25132	0.356379	0.000446067	FALSE	FALSE	32155668	32155717
1	cg23305408	32169701	COL16A1	-	1.84337	0.527545	0.000475404	FALSE	FALSE	32169652	32169701
1	cg05798664	36825645	STK40	-	1.60511	0.451972	0.000383255	FALSE	FALSE	36825646	36825695
1	cg08456420	39570175	MACF1	+	2.05429	0.548866	0.000181992	FALSE	FALSE	39570126	39570175
1	cg08551248	40255129	LOC101929536	+	3.94136	1.06548	0.000216325	FALSE	FALSE	40255080	40255129
1	cg03678139	41832388	FOXO6	+	4.84012	1.32577	0.000261421	FALSE	FALSE	41832389	41832438
1	cg25202370	42129921	EDN2	-	1.70092	0.469598	0.00029224	FALSE	FALSE	42129922	42129971
1	cg03955121	43353650	LOC339539	+	-1.84481	0.553238	0.000854298	FALSE	FALSE	43353601	43353650
1	cg25015912	47775801	STIL	-	-1.29529	0.390034	0.000897042	FALSE	FALSE	47775802	47775851
1	cg09814448	48681284	SLC5A9	+	1.32822	0.360375	0.000228117	FALSE	FALSE	48681235	48681284
1	cg12803004	53306727	ZYG11A	+	1.23365	0.369931	0.000853601	FALSE	FALSE	53306678	53306727
1	cg09132102	56900436	PLPP3	-	1.88653	0.501294	0.000167667	FALSE	FALSE	56900437	56900486
1	cg19412808	69916760	-	*	0.799237	0.224825	0.00037807	FALSE	FALSE	69916761	69916810
1	cg13547559	85960789	DDAH1	-	0.692083	0.210286	0.000997793	FALSE	FALSE	85960790	85960839
1	cg09517251	100232077	FRRS1	-	2.43812	0.740745	0.000996759	FALSE	FALSE	100232077	100232126
1	cg04485988	118168275	FAM46C	+	-2.04902	0.590971	0.000525882	FALSE	FALSE	118168226	118168275
1	cg10827479	152061363	TCHHL1	-	-1.34373	0.400223	0.000786625	FALSE	FALSE	152061364	152061413
1	cg23656322	153533922	S100A2	-	0.761361	0.216527	0.000437717	FALSE	FALSE	153533923	153533972
1	cg12593793	156074135	LMNA	+	2.08379	0.505243	3.71814e-05	FALSE	FALSE	156074136	156074185
1	cg24849049	156161651	SLC25A44	+	0.858186	0.257599	0.000863865	TRUE	TRUE	156161652	156161701
1	cg09142090	156557565	NAXE	+	-1.71132	0.512628	0.000842867	FALSE	FALSE	156557516	156557565
1	cg00746981	156721141	HDGF	-	4.99196	1.28953	0.000108319	FALSE	FALSE	156721142	156721191
1	cg11139878	157811790	CD5L	-	2.9618	0.886203	0.000831406	FALSE	FALSE	157811741	157811790
1	cg17166812	161169574	NDUFS2	+	2.13594	0.646976	0.000961961	FALSE	FALSE	161169525	161169574
1	cg09409356	163468474	-	*	1.68469	0.473283	0.000371429	FALSE	FALSE	163468426	163468475
1	cg08151281	167905380	MPC2	-	5.98894	1.71355	0.000473972	FALSE	FALSE	167905331	167905380
1	cg24362123	182634861	RGS8	-	-1.89544	0.509125	0.000196918	FALSE	FALSE	182634862	182634911
1	cg10987624	182995719	LAMC1	+	-1.6102	0.487482	0.000956232	FALSE	FALSE	182995670	182995719
1	cg07234097	184761873	EDEM3	-	2.94175	0.635056	3.61677e-06	FALSE	FALSE	184761824	184761873
1	cg24602411	192515127	RGS1	+	1.1153	0.328553	0.000687361	FALSE	FALSE	192515128	192515177
1	cg07561747	200983313	KIF21B	-	1.64142	0.480227	0.000630831	FALSE	FALSE	200983264	200983313
1	cg04209825	201140161	TMEM9	-	5.2776	1.54855	0.000654199	FALSE	FALSE	201140112	201140161
1	cg11131599	204224211	GOLT1A	-	1.66839	0.483997	0.000566612	FALSE	FALSE	204224212	204224261
1	cg20002843	204338373	LINC00628	-	1.91105	0.45838	3.05745e-05	FALSE	FALSE	204338324	204338373
1	cg07981003	207921173	-	*	1.0323	0.313406	0.000988405	FALSE	FALSE	207921174	207921223
1	cg14912380	213068483	FLVCR1	+	-1.65619	0.434375	0.000137393	FALSE	FALSE	213068484	213068533
1	cg04795350	213188705	ANGEL2	-	6.21534	1.4933	3.15245e-05	FALSE	FALSE	213188656	213188705
1	cg05637450	218479177	RRP15	+	-0.951019	0.276114	0.000572544	FALSE	FALSE	218479128	218479177
1	cg18590995	226558496	PARP1	-	1.92138	0.541626	0.000389026	TRUE	FALSE	226558497	226558546
1	cg11385536	227133801	COQ8A	+	1.12831	0.33837	0.000854371	FALSE	FALSE	227133752	227133801
1	cg06400699	228328509	GUK1	+	3.85464	1.10904	0.000509624	FALSE	FALSE	228328460	228328509
1	cg11216176	230493133	PGBD5	-	1.39083	0.418953	0.000900899	FALSE	FALSE	230493134	230493183
2	cg16719845	7005449	CMPK2	-	3.77197	1.10601	0.00064862	FALSE	FALSE	7005400	7005449
2	cg01962750	8298983	LINC00299	-	1.69088	0.507606	0.000865093	FALSE	FALSE	8298934	8298983
2	cg25616918	12633188	TRIB2	+	0.936936	0.262614	0.000360093	TRUE	FALSE	12633139	12633188
2	cg16845265	23108342	LOC102723362	+	0.45796	0.130454	0.000447271	FALSE	FALSE	23108293	23108342
2	cg03463641	25565497	DNMT3A	-	4.50585	1.32871	0.000696042	FALSE	FALSE	25565448	25565497
2	cg18406708	38209694	RMDN2	+	1.02551	0.309033	0.000905195	FALSE	FALSE	38209695	38209744
2	cg27134910	40581030	SLC8A1	-	0.65046	0.179451	0.000289263	FALSE	FALSE	40581031	40581080
2	cg20227627	46010726	PRKCE	+	-1.62057	0.451463	0.000331188	FALSE	FALSE	46010677	46010726
2	cg16192916	54197794	PSME4	-	4.51487	1.32045	0.000628073	FALSE	FALSE	54197745	54197794
2	cg07227049	58335008	VRK2	+	1.256	0.380396	0.000960614	FALSE	FALSE	58335009	58335058
2	cg01751245	65593761	SPRED2	-	0.584257	0.167469	0.000485293	FALSE	FALSE	65593762	65593811
2	cg20651995	69525471	GFPT1	-	1.51488	0.393272	0.000117157	FALSE	FALSE	69525472	69525521
2	cg04871472	70268913	PCBP1-AS1	-	1.84389	0.43058	1.84941e-05	FALSE	FALSE	70268864	70268913
2	cg04906603	73048869	EXOC6B	-	-1.89586	0.560833	0.00072369	FALSE	FALSE	73048870	73048919
2	cg06621027	80179759	MIR8080	-	1.21459	0.332357	0.000257726	FALSE	FALSE	80179760	80179809
2	cg00673006	97483133	CNNM3	+	1.52744	0.446601	0.000625849	FALSE	FALSE	97483084	97483133
2	cg19599386	113420964	SLC20A1	+	0.98488	0.279904	0.000433769	FALSE	FALSE	113420965	113421014
2	cg10012530	129073706	HS6ST1	-	1.29481	0.362411	0.000353241	FALSE	FALSE	129073657	129073706
2	cg18154283	137084902	CXCR4	-	0.841726	0.187853	7.43743e-06	FALSE	FALSE	137084853	137084902
2	cg05318210	145780010	TEX41	+	1.20281	0.355474	0.000715232	FALSE	FALSE	145780011	145780060
2	cg12453623	148394181	ACVR2A	+	1.1228	0.333647	0.000764817	FALSE	FALSE	148394132	148394181
2	cg00775119	153406036	FMNL2	+	-1.33729	0.394058	0.000689679	FALSE	FALSE	153406037	153406086
2	cg04657183	175636905	CHRNA1	-	0.917875	0.267018	0.000587115	FALSE	FALSE	175636906	175636955
2	cg13401658	177311027	MIR1246	-	-2.07117	0.594496	0.000494136	FALSE	FALSE	177311028	177311077
2	cg25753817	191208232	INPP1	+	2.77589	0.790807	0.000447782	FALSE	FALSE	191208233	191208282
2	cg03165356	216882347	MREG	-	0.745239	0.21376	0.000489679	FALSE	FALSE	216882348	216882397
2	cg04998209	219905959	CFAP65	-	0.927813	0.267832	0.000531889	FALSE	FALSE	219905960	219906009
2	cg22888848	222320536	EPHA4	-	1.2391	0.326209	0.000145576	FALSE	FALSE	222320487	222320536
2	cg20923619	223167280	PAX3	-	1.867	0.565685	0.000965366	TRUE	TRUE	223167281	223167330
2	cg16819369	231729734	ITM2C	+	4.47466	1.17177	0.000134142	FALSE	FALSE	231729735	231729784
2	cg14096415	235891856	SH3BP4	+	1.54007	0.405385	0.000145263	FALSE	FALSE	235891857	235891906
2	cg13440193	242611192	DTYMK	-	-1.81115	0.529975	0.000632153	FALSE	FALSE	242611143	242611192
3	cg11165881	238048	CHL1	+	-0.355505	0.106837	0.000876167	FALSE	FALSE	238049	238098
3	cg21887591	5259831	EDEM1	+	1.05227	0.315094	0.000839219	FALSE	FALSE	5259782	5259831
3	cg02532341	10399439	MIR378B	+	2.03887	0.568904	0.000338568	FALSE	FALSE	10399440	10399489
3	cg19927020	11519637	ATG7	+	-1.8802	0.552212	0.000661988	FALSE	FALSE	11519638	11519687
3	cg23799276	13461652	NUP210	-	4.51203	1.35068	0.000836132	FALSE	FALSE	13461603	13461652
3	cg23011597	19190158	KCNH8	+	1.78125	0.506374	0.000435383	FALSE	FALSE	19190159	19190208
3	cg21255732	32148497	GPD1L	+	5.16914	1.28435	5.70464e-05	FALSE	FALSE	32148498	32148547
3	cg07116972	32463713	CMTM7	+	1.79233	0.477837	0.00017618	FALSE	FALSE	32463664	32463713
3	cg02921257	39233858	XIRP1	-	1.69161	0.483023	0.000461543	TRUE	TRUE	39233859	39233908
3	cg07965894	44036453	MIR138-1	+	3.75382	1.13356	0.000927844	FALSE	FALSE	44036454	44036503
3	cg05399115	46607760	LRRC2	-	4.33614	1.11783	0.000104854	FALSE	FALSE	46607711	46607760
3	cg23009419	46618597	TDGF1	+	-0.804625	0.238702	0.000749411	FALSE	FALSE	46618548	46618597
3	cg10257332	47869137	MIR1226	+	1.57298	0.451366	0.000492261	FALSE	FALSE	47869138	47869187
3	cg12091542	48700425	CELSR3	-	1.8624	0.502689	0.000211504	FALSE	FALSE	48700376	48700425
3	cg27306382	49158580	USP19	-	2.19018	0.653415	0.000802611	FALSE	FALSE	49158531	49158580
3	cg03051392	50360176	HYAL2	-	2.03007	0.587836	0.000553425	FALSE	FALSE	50360127	50360176
3	cg24110184	50715432	DOCK3	+	-1.5077	0.392526	0.000122531	FALSE	FALSE	50715383	50715432
3	cg13241645	52235959	ALAS1	+	1.19387	0.360335	0.000922262	FALSE	FALSE	52235960	52236009
3	cg02810692	54962954	LRTM1	-	1.48867	0.446693	0.000860206	FALSE	FALSE	54962905	54962954
3	cg21077300	56833821	ARHGEF3	-	2.25653	0.637739	0.000402678	FALSE	FALSE	56833772	56833821
3	cg25758137	105145478	ALCAM	+	-1.1918	0.351167	0.000689207	FALSE	FALSE	105145429	105145478
3	cg13975062	108308228	DZIP3	+	5.14316	1.4761	0.000493444	FALSE	FALSE	108308179	108308228
3	cg24667736	111584232	PHLDB2	+	1.13726	0.322927	0.000428728	FALSE	FALSE	111584183	111584232
3	cg15052854	119298811	ADPRH	+	4.3823	1.24608	0.000436643	FALSE	FALSE	119298762	119298811
3	cg16846518	128062608	DNAJB8-AS1	+	1.19385	0.352955	0.00071845	FALSE	FALSE	128062559	128062608
3	cg20299697	138069423	MRAS	+	0.945746	0.256688	0.000229222	FALSE	FALSE	138069423	138069472
3	cg23656268	138213002	ESYT3	+	-1.34839	0.374649	0.000319368	TRUE	FALSE	138213003	138213052
3	cg15872672	138313386	CEP70	-	4.84344	1.35098	0.000336918	FALSE	FALSE	138313337	138313386
3	cg25499537	151177940	IGSF10	-	1.1672	0.346594	0.000758191	FALSE	FALSE	151177891	151177940
3	cg18850264	152038549	MBNL1	+	-0.916593	0.278286	0.00098877	FALSE	FALSE	152038550	152038599
3	cg22909901	182981707	B3GNT5	+	1.55498	0.463794	0.00080018	FALSE	FALSE	182981658	182981707
3	cg14483391	183749227	HTR3D	+	1.31442	0.313282	2.72098e-05	FALSE	FALSE	183749178	183749227
3	cg23432896	186490915	EIF4A2	+	1.27345	0.380562	0.000819147	FALSE	FALSE	186490916	186490965
3	cg19443231	187824278	LPP	+	-2.21309	0.664215	0.000862584	FALSE	FALSE	187824229	187824278
3	cg13020760	193096486	ATP13A5	-	1.0758	0.321295	0.000812997	FALSE	FALSE	193096437	193096486
3	cg17906179	194991500	XXYLT1	-	4.57792	1.16415	8.40915e-05	FALSE	FALSE	194991451	194991500
3	cg13044649	195849011	LINC00885	+	1.33347	0.367169	0.000281483	FALSE	FALSE	195848962	195849011
3	cg06629120	197181773	BDH1	-	0.619693	0.171596	0.000304613	FALSE	FALSE	197181774	197181823
4	cg10133462	1305113	MAEA	+	-1.38173	0.389676	0.000391351	FALSE	FALSE	1305114	1305163
4	cg16417840	2069925	NAT8L	+	-2.05547	0.517866	7.21415e-05	FALSE	FALSE	2069926	2069975
4	cg01919885	3365330	RGS12	+	1.08888	0.248899	1.21547e-05	FALSE	FALSE	3365281	3365330
4	cg17758673	3365342	RGS12	+	0.836125	0.240554	0.000509269	FALSE	FALSE	3365293	3365342
4	cg26600181	7105115	FLJ36777	-	-2.36064	0.681817	0.000535623	FALSE	FALSE	7105116	7105165
4	cg10005960	8430380	ACOX3	-	4.96826	1.45677	0.000648498	FALSE	FALSE	8430331	8430380
4	cg08855504	52924627	SPATA18	+	-1.6575	0.491554	0.000746349	FALSE	FALSE	52924628	52924677
4	cg10742523	55650393	KIT	+	0.889819	0.227385	9.10551e-05	FALSE	FALSE	55650344	55650393
4	cg06093038	56814925	CEP135	+	5.31851	1.49637	0.000379019	FALSE	FALSE	56814876	56814925
4	cg25841625	77119588	SCARB2	-	-1.11044	0.291228	0.000137308	FALSE	FALSE	77119589	77119638
4	cg04237522	81127819	PRDM8	+	1.15677	0.348759	0.000910484	FALSE	FALSE	81127770	81127819
4	cg17593384	88000269	AFF1	+	1.63884	0.436458	0.000173431	FALSE	FALSE	88000220	88000269
4	cg02054697	90360897	GPRIN3	-	2.19929	0.590635	0.000196395	FALSE	FALSE	90360898	90360947
4	cg11469321	104021294	BDH2	-	1.82453	0.438187	3.12962e-05	FALSE	FALSE	104021295	104021344
4	cg06690548	139162808	SLC7A11	-	0.938946	0.235075	6.4904e-05	FALSE	FALSE	139162759	139162808
4	cg14873022	146841701	ZNF827	-	0.455295	0.132365	0.000582357	FALSE	FALSE	146841702	146841751
4	cg22672060	156464550	GUCY1A3	+	1.15655	0.346346	0.000839977	FALSE	FALSE	156464501	156464550
4	cg23064465	183838739	DCTD	-	3.67482	1.06818	0.000581123	FALSE	FALSE	183838740	183838789
4	cg06832446	185942701	HELT	+	2.22724	0.586792	0.000147277	FALSE	FALSE	185942652	185942701
5	cg17642774	110864	PLEKHG4B	+	-1.9538	0.568311	0.000586237	FALSE	FALSE	110815	110864
5	cg23251141	496464	LOC100288152	+	0.52796	0.152097	0.000518119	FALSE	FALSE	496465	496514
5	cg23989709	1077533	MIR4635	-	1.89432	0.57225	0.000931976	FALSE	FALSE	1077534	1077583
5	cg14129473	10695241	DAP	-	0.926875	0.276324	0.000795643	FALSE	FALSE	10695242	10695291
5	cg04102208	16465239	ZNF622	-	3.60245	1.06835	0.000746276	FALSE	FALSE	16465190	16465239
5	cg01066179	31076758	CDH6	+	0.936301	0.263506	0.000380517	FALSE	FALSE	31076709	31076758
5	cg20953364	31122837	-	*	-1.60357	0.467336	0.000600701	FALSE	FALSE	31122788	31122837
5	cg27282761	74806951	COL4A3BP	-	4.03343	1.19411	0.000730786	FALSE	FALSE	74806902	74806951
5	cg08711064	86564577	RASA1	+	4.96801	1.4704	0.000728333	FALSE	FALSE	86564578	86564627
5	cg09077862	88244686	MEF2C	-	1.63893	0.487921	0.000782226	FALSE	FALSE	88244687	88244736
5	cg00323842	124044098	ZNF608	-	1.14269	0.344177	0.000899988	FALSE	FALSE	124044049	124044098
5	cg05211662	128795605	ADAMTS19	+	2.07087	0.552843	0.00017978	FALSE	FALSE	128795556	128795605
5	cg17025275	132112923	SEPT8	-	4.46387	1.27434	0.000460251	FALSE	FALSE	132112924	132112973
5	cg11893951	141061521	ARAP3	-	0.957318	0.289906	0.000959406	FALSE	FALSE	141061473	141061522
5	cg19769715	149636363	CAMK2A	-	1.99344	0.602763	0.000942411	FALSE	FALSE	149636364	149636413
5	cg10345936	150727812	SLC36A2	-	1.10101	0.322418	0.000638149	FALSE	FALSE	150727763	150727812
5	cg18816534	158385443	EBF1	-	1.28506	0.28935	8.94593e-06	FALSE	FALSE	158385394	158385443
5	cg26235369	173286145	CPEB4	+	1.80794	0.538514	0.000787159	TRUE	FALSE	173286146	173286195
5	cg07347294	176080248	TSPAN17	+	1.67189	0.456493	0.000249812	FALSE	FALSE	176080249	176080298
5	cg15614155	179083592	LOC105377763	+	2.64887	0.795801	0.000872976	FALSE	FALSE	179083543	179083592
5	cg23910787	179234439	SQSTM1	+	3.61584	1.0602	0.000648379	FALSE	FALSE	179234440	179234489
6	cg23946695	1609223	FOXC1	+	1.02807	0.285848	0.000322468	FALSE	FALSE	1609175	1609224
6	cg22505205	7726983	BMP6	+	-1.76592	0.433059	4.54696e-05	FALSE	FALSE	7726934	7726983
6	cg04076044	13915058	RNF182	+	-1.34241	0.342121	8.71648e-05	TRUE	FALSE	13915059	13915108
6	cg03982487	28965021	ZNF311	-	2.20362	0.567546	0.000103297	FALSE	FALSE	28965022	28965071
6	cg25247859	30095174	TRIM40	+	0.788647	0.231377	0.000653243	FALSE	FALSE	30095125	30095174
6	cg16912957	30124214	TRIM10	-	0.639544	0.186645	0.000611355	FALSE	FALSE	30124215	30124264
6	cg03094134	30297174	TRIM39-RPP21	+	1.418	0.429153	0.00095253	FALSE	FALSE	30297175	30297224
6	cg15677497	30585191	PPP1R10	-	4.91348	1.42241	0.00055164	FALSE	FALSE	30585142	30585191
6	cg01211396	30624478	C6orf136	+	1.59827	0.467092	0.000622211	FALSE	FALSE	30624479	30624528
6	cg16137928	30720491	IER3	-	1.83269	0.551248	0.000885404	FALSE	FALSE	30720492	30720541
6	cg26504614	31382102	MICA	+	2.37079	0.651281	0.00027243	FALSE	FALSE	31382053	31382102
6	cg17552909	31801032	C6orf48	+	1.02186	0.301518	0.000701304	TRUE	TRUE	31800983	31801032
6	cg12499157	32815030	PSMB8	-	-2.23808	0.618417	0.000295692	TRUE	FALSE	32814981	32815030
6	cg04903089	32905190	HLA-DMB	-	2.25912	0.621024	0.000275043	FALSE	FALSE	32905191	32905240
6	cg10453850	32905320	HLA-DMB	-	1.64849	0.495609	0.000880408	TRUE	FALSE	32905271	32905320
6	cg10919398	32940274	BRD2	+	4.39669	1.20717	0.000270381	FALSE	FALSE	32940225	32940274
6	cg14487914	33263160	RGL2	-	-2.37685	0.63291	0.000173042	FALSE	FALSE	33263111	33263160
6	cg04454050	41122081	TREML1	-	2.71606	0.659091	3.77356e-05	FALSE	FALSE	41122032	41122081
6	cg03287658	41410918	LINC01276	+	0.995877	0.297226	0.000806459	FALSE	FALSE	41410919	41410968
6	cg06456538	87967386	SMIM8	+	-2.09673	0.587774	0.00036075	FALSE	FALSE	87967387	87967436
6	cg18067520	107114594	QRSL1	+	1.94459	0.574642	0.00071439	FALSE	FALSE	107114595	107114644
6	cg17117243	109341365	SESN1	-	0.998205	0.271631	0.000237984	FALSE	FALSE	109341316	109341365
6	cg16226866	110418140	-	*	-0.869411	0.262993	0.000946966	FALSE	FALSE	110418141	110418190
6	cg09244754	122792965	SERINC1	-	4.51832	1.33606	0.000720077	FALSE	FALSE	122792916	122792965
6	cg13826058	125626391	HDDC2	-	-1.17453	0.342807	0.000612035	TRUE	FALSE	125626342	125626391
6	cg20470975	138101307	LOC100507406	-	1.79266	0.525402	0.000644923	FALSE	FALSE	138101308	138101357
6	cg16334244	144386231	PLAGL1	-	-1.23674	0.370635	0.000847411	TRUE	FALSE	144386182	144386231
6	cg02461269	156509874	MIR1202	+	2.06399	0.624397	0.000947806	FALSE	FALSE	156509875	156509924
6	cg18676867	166876535	RPS6KA2-IT1	-	-1.63202	0.486273	0.000790288	FALSE	FALSE	166876486	166876535
6	cg17732216	167178280	RPS6KA2	-	0.539828	0.161585	0.000835285	FALSE	FALSE	167178280	167178329
7	cg06242730	1064100	MIR339	-	2.12009	0.578253	0.000246019	FALSE	FALSE	1064101	1064150
7	cg08696032	1139461	GPER1	+	-2.01973	0.523135	0.000113004	TRUE	TRUE	1139462	1139511
7	cg25814293	1883251	MIR4655	-	0.454328	0.13047	0.000497245	FALSE	FALSE	1883202	1883251
7	cg05894015	1974838	MAD1L1	-	-2.4285	0.73211	0.000909471	FALSE	FALSE	1974789	1974838
7	cg19106179	2082434	MAD1L1	-	-2.16029	0.613092	0.000425729	TRUE	TRUE	2082385	2082434
7	cg17550566	2681436	TTYH3	+	1.47286	0.422429	0.000489127	FALSE	FALSE	2681387	2681436
7	cg00578304	2968627	GNA12	-	1.9297	0.54821	0.000431546	FALSE	FALSE	2968628	2968677
7	cg02418909	4811322	AP5Z1	+	1.78688	0.449005	6.90191e-05	FALSE	FALSE	4811323	4811372
7	cg18428217	6629959	C7orf26	+	4.29802	1.28343	0.000811442	FALSE	FALSE	6629960	6630009
7	cg17681079	27556963	TSL	+	-1.76359	0.484933	0.000276076	FALSE	FALSE	27556964	27557013
7	cg22938901	28201106	JAZF1-AS1	+	1.58329	0.448649	0.0004171	FALSE	FALSE	28201107	28201156
7	cg12199651	28329189	-	*	-1.34113	0.391422	0.000611877	FALSE	FALSE	28329190	28329239
7	cg14784253	30473983	LINC01176	+	2.90859	0.83513	0.000496196	FALSE	FALSE	30473934	30473983
7	cg21762695	36022695	LOC101928618	+	1.16816	0.318974	0.000250002	FALSE	FALSE	36022696	36022745
7	cg20741105	43686889	STK17A	+	1.0126	0.273196	0.000210147	FALSE	FALSE	43686840	43686889
7	cg22167893	65671551	TPST1	+	0.996183	0.292347	0.000655513	FALSE	FALSE	65671552	65671601
7	cg04134859	73097692	DNAJC30	-	5.09819	1.38684	0.00023681	FALSE	FALSE	73097693	73097742
7	cg20764033	73648887	RFC2	-	2.39224	0.714823	0.000818027	FALSE	FALSE	73648838	73648887
7	cg17341174	97923834	BRI3	+	1.35517	0.313736	1.56399e-05	FALSE	FALSE	97923835	97923884
7	cg06193393	99869454	GATS	-	5.41413	1.47565	0.000243532	TRUE	TRUE	99869455	99869504
7	cg26647135	99954400	PILRB	+	1.6242	0.469919	0.000547581	FALSE	FALSE	99954401	99954450
7	cg02430584	102065866	ORAI2	+	2.09792	0.611926	0.000607161	TRUE	FALSE	102065867	102065916
7	cg06522557	115926781	-	*	-1.63303	0.486114	0.000781252	FALSE	FALSE	115926782	115926831
7	cg07611843	128453143	FLNC	+	1.28203	0.363543	0.000421115	FALSE	FALSE	128453144	128453193
7	cg08824245	134916274	STRA8	+	-1.16187	0.352386	0.0009767	FALSE	FALSE	134916225	134916274
7	cg23999318	139333352	CLEC2L	+	1.77835	0.522287	0.000661825	FALSE	FALSE	139333303	139333352
7	cg19809988	149569883	ATP6V0E2	+	1.41987	0.42134	0.000751983	FALSE	FALSE	149569884	149569933
7	cg09135201	150110029	LOC728743	+	-2.54294	0.737447	0.000564124	FALSE	FALSE	150110030	150110079
7	cg26284782	151513241	PRKAG2	-	1.84415	0.482146	0.00013083	FALSE	FALSE	151513242	151513291
7	cg17338299	155141719	BLACE	-	1.32347	0.398992	0.000909799	FALSE	FALSE	155141720	155141769
7	cg25354206	157958049	LOC100506585	+	2.00979	0.581038	0.000542247	FALSE	FALSE	157958050	157958099
8	cg26625028	629589	ERICH1	-	-1.41804	0.427139	0.000900624	FALSE	FALSE	629540	629589
8	cg17155499	11644644	FDFT1	+	-1.58221	0.38392	3.76899e-05	FALSE	FALSE	11644595	11644644
8	cg04066265	19460243	CSGALNACT1	-	0.67743	0.204277	0.000912403	FALSE	FALSE	19460244	19460293
8	cg01749725	20147996	LZTS1-AS1	+	0.732128	0.175345	2.97518e-05	FALSE	FALSE	20147947	20147996
8	cg03520938	21961713	NUDT18	-	1.67892	0.502457	0.000833525	FALSE	FALSE	21961665	21961714
8	cg13265914	21999630	REEP4	-	5.77868	1.3517	1.91031e-05	FALSE	FALSE	21999631	21999680
8	cg09322573	28961356	KIF13B	-	0.949858	0.285508	0.000878168	FALSE	FALSE	28961357	28961406
8	cg23280999	37378276	LINC01605	-	1.7197	0.485093	0.000392468	FALSE	FALSE	37378227	37378276
8	cg05279866	37378355	LINC01605	-	1.30778	0.395881	0.00095495	FALSE	FALSE	37378306	37378355
8	cg15592310	59987069	TOX	-	-2.36109	0.711977	0.000912369	TRUE	TRUE	59987020	59987069
8	cg16287791	61592088	CHD7	+	4.40487	1.31681	0.000822497	FALSE	FALSE	61592089	61592138
8	cg09120809	64081332	YTHDF3	+	3.75885	1.08149	0.00050969	FALSE	FALSE	64081333	64081382
8	cg02590295	66754114	PDE7A	-	5.05567	1.51707	0.000860598	FALSE	FALSE	66754115	66754164
8	cg04061197	67624732	SGK3	+	5.77731	1.49676	0.000113441	FALSE	FALSE	67624683	67624732
8	cg01596292	101315505	RNF19A	-	1.26434	0.353018	0.00034161	FALSE	FALSE	101315456	101315505
8	cg26038514	131265658	ASAP1	-	-0.203814	0.0442324	4.06975e-06	TRUE	TRUE	131265609	131265658
8	cg25053164	136245226	LINC01591	+	2.84085	0.756255	0.000172326	FALSE	FALSE	136245177	136245226
8	cg25389145	141220490	TRAPPC9	-	1.41483	0.390013	0.000286014	TRUE	FALSE	141220441	141220490
8	cg05895711	143051905	MIR4539	-	1.32838	0.298848	8.78918e-06	FALSE	FALSE	143051906	143051955
8	cg09147065	143815906	THEM6	+	0.977904	0.293085	0.000848142	FALSE	FALSE	143815857	143815906
8	cg25477843	145061318	PARP10	-	1.39775	0.385616	0.00028929	FALSE	FALSE	145061319	145061368
9	cg13409077	35618528	CD72	-	2.5369	0.755354	0.000783513	FALSE	FALSE	35618479	35618528
9	cg13636014	84004731	TLE1	-	1.21748	0.364373	0.000833875	FALSE	FALSE	84004732	84004781
9	cg14919562	110045901	RAD23B	+	4.36003	1.31307	0.000898585	FALSE	FALSE	110045902	110045951
9	cg04665046	123691674	TRAF1	-	2.79098	0.693356	5.69e-05	FALSE	FALSE	123691675	123691724
9	cg05072215	128001885	HSPA5	-	-0.721757	0.196274	0.000235728	TRUE	TRUE	128001836	128001885
9	cg14392677	139432990	NOTCH1	-	0.76469	0.215983	0.000399359	FALSE	FALSE	139432990	139433039
9	cg13547889	139433088	NOTCH1	-	1.53101	0.378787	5.30257e-05	FALSE	FALSE	139433089	139433138
9	cg03206445	140062197	MIR3621	-	0.650569	0.169454	0.000123427	FALSE	FALSE	140062198	140062247
9	cg21216258	140942584	LOC101928786	-	1.08511	0.290795	0.000190315	FALSE	FALSE	140942535	140942584
10	cg14174912	3824516	KLF6	-	0.583567	0.176512	0.000946062	FALSE	FALSE	3824517	3824566
10	cg24287110	3824687	KLF6	-	0.76682	0.222984	0.000584096	FALSE	FALSE	3824638	3824687
10	cg04196119	4517246	LINC00703	+	0.686485	0.175401	9.08517e-05	TRUE	TRUE	4517247	4517296
10	cg13319501	7409695	SFMBT2	-	1.75717	0.526954	0.000854272	FALSE	FALSE	7409695	7409744
10	cg08627768	11511100	USP6NL	-	-1.93032	0.57329	0.00075965	FALSE	FALSE	11511101	11511150
10	cg18408326	18429037	CACNB2	+	2.28284	0.676345	0.000737443	FALSE	FALSE	18428988	18429037
10	cg09216670	22999381	PIP4K2A	-	2.07783	0.597231	0.000503088	FALSE	FALSE	22999382	22999431
10	cg00824767	23488272	PTF1A	+	1.80313	0.492892	0.000253921	FALSE	FALSE	23488273	23488322
10	cg10317175	25247855	PRTFDC1	-	1.31934	0.393814	0.000807659	FALSE	FALSE	25247806	25247855
10	cg25713793	33590732	NRP1	-	-2.2084	0.558812	7.7515e-05	FALSE	FALSE	33590733	33590782
10	cg20359183	35770710	GJD4	+	-2.47617	0.701412	0.000415153	FALSE	FALSE	35770661	35770710
10	cg07345108	49893463	WDFY4	+	2.4256	0.641978	0.000157888	FALSE	FALSE	49893464	49893513
10	cg19538724	50530719	C10orf71	+	-1.90736	0.529428	0.00031495	FALSE	FALSE	50530670	50530719
10	cg04605148	61452081	SLC16A9	-	-1.47504	0.412151	0.000345083	FALSE	FALSE	61452032	61452081
10	cg02863179	63779053	ARID5B	+	0.920695	0.276556	0.000871107	FALSE	FALSE	63779004	63779053
10	cg22900360	72360372	PRF1	-	-1.85218	0.473435	9.14518e-05	FALSE	FALSE	72360323	72360372
10	cg26033520	74004071	ASCC1	-	-1.08754	0.291932	0.000195084	TRUE	FALSE	74004071	74004120
10	cg19368031	76688843	LOC101929165	+	1.626	0.435491	0.000188668	FALSE	FALSE	76688844	76688893
10	cg05226180	79362117	KCNMA1	-	-1.42272	0.419836	0.000702122	FALSE	FALSE	79362068	79362117
10	cg09813769	94980851	CYP26A1	+	-1.00229	0.283372	0.000404666	FALSE	FALSE	94980851	94980900
10	cg26951440	101291272	LINC01475	-	1.31981	0.375188	0.000435268	FALSE	FALSE	101291224	101291273
10	cg25857986	101945974	ERLIN1	-	4.18076	1.21064	0.000553701	FALSE	FALSE	101945925	101945974
10	cg09469430	103869748	LDB1	-	-2.67028	0.706089	0.000155705	FALSE	FALSE	103869699	103869748
10	cg06585141	129844711	PTPRE	+	2.73928	0.720457	0.000143448	FALSE	FALSE	129844663	129844712
10	cg02651288	132847005	TCERG1L-AS1	+	0.563212	0.168535	0.000832365	FALSE	FALSE	132846956	132847005
10	cg04757991	133208984	TCERG1L	-	-1.1364	0.341316	0.000870161	FALSE	FALSE	133208985	133209034
10	cg15441473	134838506	LINC01168	+	0.640723	0.19415	0.000966344	FALSE	FALSE	134838457	134838506
10	cg18520634	135192152	PAOX	+	4.38442	1.16669	0.000171268	TRUE	TRUE	135192103	135192152
11	cg08038037	1775039	IFITM10	-	-1.69828	0.459696	0.000220444	FALSE	FALSE	1775040	1775089
11	cg12949760	2542862	KCNQ1	+	1.44003	0.395839	0.000274846	FALSE	FALSE	2542863	2542912
11	cg03756121	6502436	TIMM10B	+	4.8097	1.33954	0.000329951	FALSE	FALSE	6502387	6502436
11	cg17061862	9590431	WEE1	+	1.00361	0.262219	0.000129513	FALSE	FALSE	9590432	9590481
11	cg19567594	10715175	MRVI1	-	0.97819	0.284403	0.000582899	FALSE	FALSE	10715126	10715175
11	cg11077681	10715188	MRVI1	-	0.962521	0.284162	0.000706043	FALSE	FALSE	10715139	10715188
11	cg27143049	14665558	-	*	-2.11227	0.550958	0.000126168	FALSE	FALSE	14665510	14665559
11	cg04036920	33562503	KIAA1549L	+	0.998945	0.297559	0.000787542	FALSE	FALSE	33562504	33562553
11	cg06288355	36589379	RAG1	+	2.04163	0.593496	0.000581715	FALSE	FALSE	36589380	36589429
11	cg14252492	44332224	ALX4	-	1.06432	0.317995	0.000816964	FALSE	FALSE	44332225	44332274
11	cg01026898	44995262	LOC221122	+	2.44072	0.571186	1.92799e-05	FALSE	FALSE	44995263	44995312
11	cg05506446	46409501	CHRM4	-	-1.91823	0.581342	0.000968007	FALSE	FALSE	46409501	46409550
11	cg04353769	59951557	MS4A6A	-	2.2105	0.596568	0.000211085	FALSE	FALSE	59951508	59951557
11	cg25505880	62574338	NXF1	-	2.1841	0.58032	0.000167475	FALSE	FALSE	62574339	62574388
11	cg18158015	62997983	SLC22A25	-	-1.64158	0.413825	7.28254e-05	FALSE	FALSE	62997984	62998033
11	cg06848762	64126340	RPS6KA4	+	3.1861	0.952208	0.000819822	FALSE	FALSE	64126341	64126390
11	cg18158438	64322994	SLC22A11	+	1.03883	0.299411	0.000521304	FALSE	FALSE	64322995	64323044
11	cg25934954	64567121	MAP4K2	-	1.74081	0.390534	8.29187e-06	FALSE	FALSE	64567122	64567171
11	cg10392172	64764297	BATF2	-	2.62899	0.722792	0.000275546	FALSE	FALSE	64764248	64764297
11	cg16046376	66721779	PC	-	1.67927	0.435902	0.000116969	FALSE	FALSE	66721780	66721829
11	cg16495818	73306367	FAM168A	-	1.26004	0.337688	0.000190433	FALSE	FALSE	73306318	73306367
11	cg05554039	75379223	MAP6	-	3.70201	1.06045	0.000481245	FALSE	FALSE	75379174	75379223
11	cg01187562	76382128	LRRC32	-	4.92651	1.44956	0.000677241	FALSE	FALSE	76382129	76382178
11	cg03475182	110581454	ARHGAP20	-	2.37569	0.690172	0.000577053	FALSE	FALSE	110581454	110581503
11	cg03962678	118398094	TTC36	+	2.15664	0.643744	0.00080766	FALSE	FALSE	118398045	118398094
11	cg00891599	119067892	CCDC153	-	2.37945	0.711254	0.000821538	FALSE	FALSE	119067843	119067892
11	cg02028663	128557589	LOC101929538	-	1.74463	0.478549	0.000266708	FALSE	FALSE	128557540	128557589
11	cg20637081	131920673	NTM	+	0.771706	0.224877	0.000599869	FALSE	FALSE	131920624	131920673
12	cg07217499	2416339	CACNA1C-IT3	+	1.71945	0.496082	0.000528161	FALSE	FALSE	2416290	2416339
12	cg10601624	6404377	PLEKHG6	+	1.51433	0.446236	0.000689908	FALSE	FALSE	6404378	6404427
12	cg13186570	8853167	RIMKLB	+	1.58247	0.408788	0.000108339	FALSE	FALSE	8853168	8853217
12	cg27464065	12940610	APOLD1	+	1.02131	0.304185	0.000786427	FALSE	FALSE	12940611	12940660
12	cg27662789	43666281	ADAMTS20	-	0.632188	0.171978	0.00023694	FALSE	FALSE	43666282	43666331
12	cg02423534	49160180	MIR4701	-	1.45409	0.438935	0.000923744	FALSE	FALSE	49160181	49160230
12	cg11661914	49180849	ADCY6	-	-0.367285	0.106726	0.000578775	FALSE	FALSE	49180850	49180899
12	cg20471783	50157085	TMBIM6	+	1.36474	0.410998	0.000898369	FALSE	FALSE	50157036	50157085
12	cg01810863	56359916	PMEL	-	1.89833	0.472114	5.79717e-05	FALSE	FALSE	56359917	56359966
12	cg06850687	56587526	SMARCC2	-	1.63896	0.357222	4.47346e-06	FALSE	FALSE	56587477	56587526
12	cg00236302	69004867	RAP1B	+	-1.6309	0.450549	0.000294825	FALSE	FALSE	69004819	69004868
12	cg10112711	75713118	CAPS2	-	-0.954529	0.28258	0.000730401	FALSE	FALSE	75713069	75713118
12	cg03756640	102091773	CHPT1	+	5.09133	1.3332	0.000134053	FALSE	FALSE	102091774	102091823
12	cg02469871	103218581	LINC00485	-	1.01973	0.277497	0.000238108	FALSE	FALSE	103218582	103218631
12	cg05509800	109531564	ALKBH2	-	1.88987	0.500629	0.000160012	FALSE	FALSE	109531516	109531565
12	cg04951822	113345598	OAS1	+	1.55567	0.427182	0.000270833	FALSE	FALSE	113345599	113345648
12	cg11804940	122402696	WDR66	+	1.21195	0.356115	0.000665874	FALSE	FALSE	122402696	122402745
12	cg17533626	123370521	VPS37B	-	-1.75295	0.515041	0.000665243	FALSE	FALSE	123370522	123370571
12	cg02859042	124971861	NCOR2	-	1.40366	0.362592	0.000108304	FALSE	FALSE	124971862	124971911
12	cg01842837	125040237	NCOR2	-	1.85446	0.552614	0.000791357	FALSE	FALSE	125040238	125040287
12	cg02378440	128246538	-	*	2.82674	0.808869	0.000474634	FALSE	FALSE	128246538	128246587
12	cg10907744	131589455	LINC01257	+	3.3979	1.00577	0.000729107	FALSE	FALSE	131589406	131589455
12	cg06791426	133135361	MIR6763	+	0.903307	0.270678	0.000846247	FALSE	FALSE	133135362	133135411
13	cg08120511	19412184	ANKRD20A9P	-	0.603927	0.181637	0.000884438	FALSE	FALSE	19412135	19412184
13	cg00782503	28540622	CDX2	-	2.14794	0.603198	0.000369552	FALSE	FALSE	28540573	28540622
13	cg02097152	29291701	SLC46A3	-	1.41661	0.393882	0.000322493	FALSE	FALSE	29291702	29291751
13	cg00277714	30459305	LINC00297	-	1.81411	0.439766	3.70456e-05	FALSE	FALSE	30459306	30459355
13	cg24916177	42031761	RGCC	+	5.37038	1.44391	0.000199752	FALSE	FALSE	42031762	42031811
13	cg27021512	47371635	ESD	-	1.12338	0.329719	0.000656581	FALSE	FALSE	47371586	47371635
13	cg00637144	52360268	DHRS12	-	0.909917	0.248287	0.000247559	FALSE	FALSE	52360219	52360268
13	cg18615369	52701033	LOC101929657	+	1.1637	0.342253	0.000673583	FALSE	FALSE	52700984	52701033
13	cg25112414	71498322	LINC00348	+	2.00152	0.527703	0.000148901	FALSE	FALSE	71498274	71498323
13	cg05257202	99934873	GPR18	-	1.09767	0.327956	0.000816929	TRUE	FALSE	99934874	99934923
13	cg21067963	111317935	CARS2	-	1.53954	0.357169	1.62966e-05	FALSE	FALSE	111317936	111317985
13	cg15270851	111358291	CARS2	-	4.82872	1.44926	0.000862673	FALSE	FALSE	111358242	111358291
13	cg07770777	113528375	MCF2L-AS1	-	1.56775	0.446515	0.000446303	FALSE	FALSE	113528376	113528425
13	cg18080733	113611873	MCF2L-AS1	-	-1.98867	0.561615	0.000398638	FALSE	FALSE	113611874	113611923
13	cg18842310	113627484	MCF2L	+	2.10286	0.58994	0.000364517	FALSE	FALSE	113627435	113627484
14	cg10204629	21558852	ZNF219	-	-1.95103	0.581635	0.00079539	FALSE	FALSE	21558853	21558902
14	cg07004075	24649335	REC8	+	2.15642	0.583155	0.000217432	FALSE	FALSE	24649286	24649335
14	cg01074354	33244107	AKAP6	+	-1.68378	0.462566	0.000272544	FALSE	FALSE	33244108	33244157
14	cg10975863	68830704	LOC100996664	-	0.884589	0.262182	0.000740975	FALSE	FALSE	68830655	68830704
14	cg23436960	77239540	VASH1	+	1.98407	0.557961	0.000376657	FALSE	FALSE	77239491	77239540
14	cg25066772	93136682	LGMN	-	1.80805	0.548988	0.000989764	FALSE	FALSE	93136683	93136732
14	cg03007309	103556656	LOC107984640	+	-2.06011	0.612219	0.000765456	FALSE	FALSE	103556657	103556706
14	cg05168580	103572194	EXOC3L4	+	1.12015	0.336549	0.000873612	FALSE	FALSE	103572195	103572244
14	cg16326932	104600043	KIF26A	+	1.08365	0.324946	0.000853397	FALSE	FALSE	104599994	104600043
14	cg02878289	105173643	ADSSL1	+	1.44067	0.433903	0.00089935	FALSE	FALSE	105173644	105173693
15	cg07986058	26094704	MIR4715	-	0.807259	0.227931	0.000397576	FALSE	FALSE	26094705	26094754
15	cg21954650	26487777	LINC00929	+	0.513322	0.15545	0.000959427	TRUE	TRUE	26487778	26487827
15	cg03179496	29212340	APBA2	+	-1.80277	0.546899	0.000979526	FALSE	FALSE	29212341	29212390
15	cg25556225	31515750	LOC283710	-	0.378144	0.109521	0.00055498	FALSE	FALSE	31515702	31515751
15	cg24146288	42302342	PLA2G4E-AS1	+	1.52194	0.445073	0.0006273	FALSE	FALSE	42302342	42302391
15	cg19991512	44250851	FRMD5	-	1.84048	0.517083	0.000371762	FALSE	FALSE	44250852	44250901
15	cg18736186	49462118	GALK2	+	1.47281	0.428996	0.000596601	FALSE	FALSE	49462119	49462168
15	cg06530558	54304778	UNC13C	+	1.28793	0.358652	0.000329376	FALSE	FALSE	54304779	54304828
15	cg02189597	60881071	RORA	-	-1.55813	0.461113	0.000727315	FALSE	FALSE	60881072	60881121
15	cg07037944	64290807	DAPK2	-	1.92586	0.497494	0.00010834	FALSE	FALSE	64290758	64290807
15	cg00851050	67326290	LOC102723493	-	2.69044	0.758989	0.000392958	FALSE	FALSE	67326291	67326340
15	cg19393677	67841407	MAP2K5	+	1.45268	0.371708	9.30108e-05	FALSE	FALSE	67841358	67841407
15	cg13828047	75182130	MPI	+	1.64517	0.456642	0.000314864	FALSE	FALSE	75182081	75182130
15	cg06991829	90293883	MESP1	-	3.35937	0.989033	0.000682235	FALSE	FALSE	90293884	90293933
15	cg12402183	99272176	MIR4714	+	1.55555	0.362849	1.81062e-05	TRUE	TRUE	99272127	99272176
16	cg09186244	891805	PRR25	+	1.4988	0.453992	0.000962096	FALSE	FALSE	891756	891805
16	cg22744680	3014898	KREMEN2	+	4.11795	1.2428	0.000921577	FALSE	FALSE	3014849	3014898
16	cg20141013	9186050	C16orf72	+	4.87412	1.43868	0.000704288	FALSE	FALSE	9186051	9186100
16	cg02368508	12060182	TNFRSF17	+	1.18267	0.354877	0.000860303	FALSE	FALSE	12060183	12060232
16	cg04654429	13445724	SHISA9	+	0.645288	0.18583	0.000515715	FALSE	FALSE	13445725	13445774
16	cg01281601	15931190	MYH11	-	1.26451	0.378404	0.0008327	FALSE	FALSE	15931191	15931240
16	cg02238715	21664231	IGSF6	-	1.69467	0.453882	0.000188666	FALSE	FALSE	21664232	21664281
16	cg03503785	23962572	PRKCB	+	1.22611	0.356847	0.000590473	FALSE	FALSE	23962523	23962572
16	cg10206344	31483277	TGFB1I1	+	1.74023	0.507942	0.000612464	FALSE	FALSE	31483228	31483277
16	cg04636672	31884761	ZNF267	+	2.25455	0.642835	0.000452861	FALSE	FALSE	31884712	31884761
16	cg10215414	67361708	LRRC36	+	1.69592	0.49716	0.000646731	FALSE	FALSE	67361709	67361758
16	cg00858400	87904580	SLC7A5	-	1.71596	0.496461	0.000547468	FALSE	FALSE	87904581	87904630
16	cg02610723	88850534	PIEZO1	-	2.03867	0.58948	0.000543341	FALSE	FALSE	88850485	88850534
17	cg03252718	2303788	MNT	-	-2.02249	0.593984	0.00066174	FALSE	FALSE	2303739	2303788
17	cg10504606	8464766	MYH10	-	1.78478	0.502294	0.000380501	FALSE	FALSE	8464717	8464766
17	cg13801161	20896312	USP22	-	2.12124	0.511366	3.3512e-05	FALSE	FALSE	20896313	20896362
17	cg26344747	21193332	MAP2K3	+	-1.68229	0.48117	0.000471862	FALSE	FALSE	21193333	21193382
17	cg13096724	27507606	MYO18A	-	5.72753	1.64776	0.000509039	FALSE	FALSE	27507607	27507656
17	cg08154963	33426885	RFFL	-	1.94481	0.542376	0.000336139	FALSE	FALSE	33426886	33426935
17	cg19408882	34101272	C17orf50	+	1.47679	0.427019	0.000543448	FALSE	FALSE	34101273	34101322
17	cg04850148	34539744	CCL4L2	+	-0.173481	0.0526034	0.000974088	FALSE	FALSE	34539745	34539794
17	cg15592184	39334982	KRTAP4-2	-	-2.58937	0.734269	0.000421156	FALSE	FALSE	39334933	39334982
17	cg20359565	41043969	LINC00671	-	1.7571	0.500229	0.000443742	FALSE	FALSE	41043970	41044019
17	cg04520793	42248056	ASB16	+	1.30683	0.386545	0.000722784	FALSE	FALSE	42248007	42248056
17	cg23530553	46622536	HOXB2	-	1.24329	0.372287	0.000838968	FALSE	FALSE	46622537	46622586
17	cg21242356	46667683	HOXB-AS3	+	1.93589	0.566514	0.00063272	FALSE	FALSE	46667634	46667683
17	cg12961714	49243563	NME2	+	4.68982	1.30655	0.000331368	FALSE	FALSE	49243564	49243613
17	cg00041989	55828038	CCDC182	-	1.39189	0.397453	0.000461742	FALSE	FALSE	55828039	55828088
17	cg01821751	56071745	VEZF1	-	1.50337	0.380665	7.83733e-05	FALSE	FALSE	56071746	56071795
17	cg02671819	62778370	LOC146880	-	2.35185	0.640551	0.000241027	FALSE	FALSE	62778321	62778370
17	cg08813944	71258589	CPSF4L	-	0.755758	0.21629	0.000475502	FALSE	FALSE	71258589	71258638
17	cg00218893	73073239	SLC16A5	+	1.69754	0.389286	1.29684e-05	FALSE	FALSE	73073190	73073239
17	cg00874073	73073329	SLC16A5	+	1.29219	0.360977	0.000343977	FALSE	FALSE	73073330	73073379
17	cg18082885	73875417	TRIM47	-	1.28602	0.385003	0.000836895	FALSE	FALSE	73875418	73875467
17	cg03648361	73893010	TRIM65	-	5.70297	1.39098	4.13193e-05	FALSE	FALSE	73892961	73893010
17	cg20610950	75096202	MIR6516	+	0.970568	0.224657	1.55871e-05	FALSE	FALSE	75096153	75096202
17	cg00030296	75318732	SEPT9	*	2.23172	0.588958	0.000151096	FALSE	FALSE	75318683	75318732
17	cg16115689	78764256	LOC101928855	-	1.62777	0.488976	0.000871781	FALSE	FALSE	78764207	78764256
17	cg10615580	79005548	BAIAP2-AS1	-	1.14986	0.341937	0.000771596	FALSE	FALSE	79005549	79005598
17	cg04250920	79798629	PPP1R27	-	2.23977	0.61393	0.000264037	FALSE	FALSE	79798630	79798679
17	cg17054691	79813439	P4HB	-	-1.54977	0.460275	0.000759782	FALSE	FALSE	79813391	79813440
17	cg03693434	80050880	SNORD134	-	-2.12582	0.61984	0.000604418	FALSE	FALSE	80050881	80050930
17	cg14521508	80056159	FASN	-	4.71413	1.22418	0.000117717	FALSE	FALSE	80056160	80056209
17	cg13644197	81039820	METRNL	+	1.68731	0.503909	0.000812667	FALSE	FALSE	81039771	81039820
18	cg00522579	3067532	LPIN2	-	1.35248	0.407697	0.000908749	FALSE	FALSE	3067533	3067582
18	cg00037763	42281763	SETBP1	+	2.53896	0.664553	0.000133152	FALSE	FALSE	42281764	42281813
18	cg05762612	76260568	SALL3	+	0.981746	0.290433	0.000724115	FALSE	FALSE	76260569	76260618
19	cg01608315	739936	MISP	+	1.66502	0.455638	0.000257915	FALSE	FALSE	739888	739937
19	cg24256946	796991	PTBP1	+	5.14619	1.40144	0.000240587	FALSE	FALSE	796942	796991
19	cg16322208	2151722	AP3D1	-	4.8194	1.4173	0.000672837	FALSE	FALSE	2151673	2151722
19	cg21455939	2462441	LOC101928602	-	3.87712	0.963854	5.75786e-05	FALSE	FALSE	2462442	2462491
19	cg13726332	3359037	NFIC	+	4.35985	1.24021	0.000439046	TRUE	FALSE	3359038	3359087
19	cg19584038	3553032	MFSD12	-	2.46367	0.698835	0.000422859	TRUE	FALSE	3553033	3553082
19	cg03146377	6230665	MLLT1	-	-2.19119	0.619582	0.000405379	FALSE	FALSE	6230666	6230715
19	cg02644494	6412686	MIR3940	-	0.872609	0.263774	0.000939093	FALSE	FALSE	6412637	6412686
19	cg15222563	7745491	TRAPPC5	+	4.1167	1.20828	0.000656606	FALSE	FALSE	7745442	7745491
19	cg13593090	9546723	ZNF266	-	0.357387	0.105522	0.000707034	FALSE	FALSE	9546724	9546773
19	cg15727925	9546735	ZNF266	-	0.41795	0.125919	0.000902748	FALSE	FALSE	9546686	9546735
19	cg20478934	10120794	COL5A3	-	-0.440499	0.130048	0.000706076	FALSE	FALSE	10120795	10120844
19	cg22894983	12998135	KLF1	-	1.38096	0.404443	0.000639072	FALSE	FALSE	12998136	12998185
19	cg13150596	14606390	GIPC1	-	1.51094	0.431267	0.000459183	FALSE	FALSE	14606391	14606440
19	cg17941109	17407198	ABHD8	-	1.85938	0.434046	1.83704e-05	FALSE	FALSE	17407199	17407248
19	cg18145683	17959281	JAK3	-	1.37368	0.402283	0.000638493	FALSE	FALSE	17959232	17959281
19	cg26377557	18667414	KXD1	+	1.89237	0.50767	0.000193341	FALSE	FALSE	18667365	18667414
19	cg25717032	35981549	KRTDAP	-	1.59183	0.452693	0.000437496	FALSE	FALSE	35981550	35981599
19	cg15699623	42633695	POU2F2	-	2.58737	0.753355	0.000593733	FALSE	FALSE	42633646	42633695
19	cg21045241	45506088	RELB	+	1.58694	0.428378	0.000211779	FALSE	FALSE	45506039	45506088
19	cg06579875	46001962	PPM1N	+	4.3101	1.15496	0.000190093	FALSE	FALSE	46001963	46002012
19	cg14833160	49457855	BAX	+	2.03209	0.608714	0.00084283	FALSE	FALSE	49457806	49457855
19	cg04406020	50270326	AP2A1	+	3.95356	1.19877	0.000973692	FALSE	FALSE	50270327	50270376
19	cg13740815	51170356	C19orf81	+	0.722615	0.218271	0.000930878	FALSE	FALSE	51170307	51170356
19	cg12011479	51873045	CLDND2	-	-2.29053	0.504658	5.658e-06	FALSE	FALSE	51872997	51873046
19	cg05493001	52195559	MIR99B	+	1.75883	0.507617	0.000530474	FALSE	FALSE	52195510	52195559
19	cg01515802	54876749	LAIR1	-	2.2387	0.602106	0.00020071	FALSE	FALSE	54876749	54876798
20	cg23797439	8113355	PLCB1	+	2.71327	0.810596	0.000816179	FALSE	FALSE	8113356	8113405
20	cg11360718	30720375	TM9SF4	+	1.60653	0.484019	0.00090291	FALSE	FALSE	30720376	30720425
20	cg25839744	49253648	FAM65C	-	1.52707	0.428644	0.000367266	FALSE	FALSE	49253599	49253648
20	cg18062140	55967678	RBM38	+	0.799369	0.241098	0.000914687	FALSE	FALSE	55967679	55967728
20	cg20390673	61602293	SLC17A9	+	0.556874	0.165846	0.000785723	FALSE	FALSE	61602244	61602293
21	cg11704631	36395663	RUNX1-IT1	-	1.30874	0.39458	0.000910547	FALSE	FALSE	36395664	36395713
21	cg08286219	38580802	DSCR9	+	1.18522	0.339512	0.000481288	FALSE	FALSE	38580803	38580852
21	cg14136086	46863924	COL18A1	+	1.03528	0.279678	0.000214191	FALSE	FALSE	46863875	46863924
22	cg06964030	20073636	MIR1306	+	1.4667	0.443361	0.000939179	FALSE	FALSE	20073637	20073686
22	cg20585830	21998385	SDF2L1	+	-1.45331	0.405428	0.000337537	TRUE	FALSE	21998386	21998435
22	cg25377498	24407696	CABIN1	+	3.42638	0.979173	0.000466557	FALSE	FALSE	24407697	24407746
22	cg00565075	38244893	EIF3L	+	0.784741	0.230565	0.000665143	FALSE	FALSE	38244844	38244893
22	cg01403010	38609534	MAFF	+	2.02799	0.579517	0.000466212	FALSE	FALSE	38609535	38609584
22	cg26449680	38714272	CSNK1E	-	1.61536	0.48539	0.00087486	FALSE	FALSE	38714223	38714272
22	cg15656623	43253145	ARFGAP3	-	5.11762	1.39053	0.000232923	FALSE	FALSE	43253146	43253195
22	cg05709923	44351079	SAMM50	+	6.64404	1.59114	2.97129e-05	FALSE	FALSE	44351030	44351079
