# Supplementary material for: Analysis of DNA methylation associates the cystine–glutamate antiporter SLC7A11 with risk of Parkinson’s disease
Source: Nat Commun. 2020 Mar 6;11:1238. doi: 10.1038/s41467-020-15065-7 (PMC7060318; doi:10.1038/s41467-020-15065-7)
Supplement: Supplementary file 3 — Supplementary Dataset 2 [file 41467_2020_15065_MOESM3_ESM.xlsx]

## Sheet: PEG_MOA
Supplementary Data 2: Summary results for CpG probes with p ≤ 1.0E-03 from the PEG MOA MWAS
Chr	Probe	bp	Gene	Orientation	b	se	p	MASK_snp5_common	MASK_snp5_GMAF1p	probe_Start	probe_End
1	cg25592215	1376051	VWA1	+	-4.55766	1.2616	0.000303146	FALSE	FALSE	1376002	1376051
1	cg12213037	1666808	SLC35E2	-	-0.253545	0.0735562	0.000566952	TRUE	TRUE	1666759	1666808
1	cg12304133	2947695	ACTRT2	+	-3.03111	0.851115	0.000368969	FALSE	FALSE	2947696	2947745
1	cg20014974	8271918	LOC102724539	+	2.51037	0.732436	0.000609334	FALSE	FALSE	8271869	8271918
1	cg12595401	27298344	KDF1	-	-3.96181	1.08912	0.000275168	FALSE	FALSE	27298295	27298344
1	cg20013177	30427097	LOC101929406	-	-1.18339	0.320058	0.000217815	FALSE	FALSE	30427048	30427097
1	cg00656728	42618506	GUCA2B	+	-2.55738	0.730919	0.000467255	FALSE	FALSE	42618507	42618556
1	cg22607339	43803159	MPL	+	-1.38756	0.416625	0.000866969	TRUE	TRUE	43803160	43803209
1	cg26074140	44401309	ARTN	+	-3.55536	1.04154	0.000641187	FALSE	FALSE	44401310	44401359
1	cg12643226	115829262	NGF	-	-3.65729	1.0944	0.000832309	FALSE	FALSE	115829262	115829311
1	cg10976961	145474899	LIX1L	+	-1.48733	0.44224	0.000770538	FALSE	FALSE	145474900	145474949
1	cg14204738	151799266	RORC	-	3.26863	0.989668	0.000957389	FALSE	FALSE	151799267	151799316
1	cg00577578	155197692	GBAP1	-	2.54969	0.752484	0.000703119	FALSE	FALSE	155197643	155197692
1	cg19161000	177151620	BRINP2	+	3.38571	1.01452	0.000846133	FALSE	FALSE	177151621	177151670
1	cg25585172	181454975	CACNA1E	+	3.08725	0.895783	0.000568042	FALSE	FALSE	181454926	181454975
1	cg27175311	182106345	ZNF648	-	-5.34335	1.55723	0.000600635	FALSE	FALSE	182106296	182106345
1	cg24550456	200841944	GPR25	+	-2.24148	0.66728	0.000781869	FALSE	FALSE	200841895	200841944
1	cg26886965	207672696	CR1	+	-1.2884	0.349588	0.000228264	TRUE	FALSE	207672697	207672746
1	cg14989033	215179151	KCNK2	+	0.701826	0.168475	3.10317e-05	FALSE	FALSE	215179152	215179201
1	cg18119735	236850308	ACTN2	+	1.14591	0.34787	0.000987488	FALSE	FALSE	236850309	236850358
1	cg23270529	243584668	SDCCAG8	+	-2.2449	0.536471	2.8572e-05	FALSE	FALSE	243584620	243584669
2	cg10902693	875509	LINC01115	-	3.66621	0.812136	6.35333e-06	FALSE	FALSE	875460	875509
2	cg01385533	1482597	TPO	+	2.56416	0.61933	3.46967e-05	FALSE	FALSE	1482598	1482647
2	cg01643580	26916399	KCNK3	+	2.36335	0.653605	0.00029935	FALSE	FALSE	26916400	26916449
2	cg11720686	40440949	SLC8A1	-	2.50181	0.701634	0.000362905	FALSE	FALSE	40440950	40440999
2	cg14640509	43823708	THADA	-	1.39552	0.415191	0.000776187	FALSE	FALSE	43823659	43823708
2	cg24209528	45239493	SIX2	-	-0.894736	0.2313	0.000109602	FALSE	FALSE	45239494	45239543
2	cg26474124	70368457	LOC100133985	-	-1.48148	0.436559	0.000689923	FALSE	FALSE	70368458	70368507
2	cg14270760	121578165	GLI2	+	3.98656	1.00427	7.19933e-05	FALSE	FALSE	121578116	121578165
2	cg01566396	161126295	LOC100505984	-	0.958216	0.261815	0.00025232	FALSE	FALSE	161126246	161126295
2	cg22960125	161194928	RBMS1	-	-2.28454	0.662869	0.000568005	FALSE	FALSE	161194879	161194928
2	cg04486436	179246359	-	NA	-2.05382	0.56104	0.000251488	FALSE	FALSE	179246360	179246409
2	cg02551646	216478293	-	NA	-1.62355	0.489263	0.000905453	FALSE	FALSE	216478294	216478343
2	cg04701596	238707009	RBM44	+	-3.03575	0.915092	0.000908524	FALSE	FALSE	238706960	238707009
2	cg08772111	240002329	MIR4441	-	3.72261	0.966518	0.000117366	FALSE	FALSE	240002330	240002379
2	cg05171197	240230850	MIR4269	+	3.22293	0.962242	0.000809864	FALSE	FALSE	240230850	240230899
3	cg25572043	15839627	ANKRD28	-	3.51505	1.05951	0.000907893	FALSE	FALSE	15839578	15839627
3	cg19003815	25469914	RARB	+	3.74604	1.13717	0.000987051	FALSE	FALSE	25469915	25469964
3	cg20076842	28617743	LINC00693	+	3.25876	0.980649	0.000890333	FALSE	FALSE	28617744	28617793
3	cg25375162	30383960	TGFBR2	+	-6.47011	1.95492	0.000934101	FALSE	FALSE	30383911	30383960
3	cg01843506	32993165	CCR4	+	-3.59361	1.01734	0.000411873	FALSE	FALSE	32993166	32993215
3	cg15491385	72537392	RYBP	-	-2.92379	0.820925	0.000368634	FALSE	FALSE	72537343	72537392
3	cg19206910	93781998	DHFR2	-	3.59497	1.08084	0.000880736	FALSE	FALSE	93781949	93781998
3	cg15128275	111916760	SLC9C1	-	-1.44167	0.409504	0.000430698	FALSE	FALSE	111916711	111916760
3	cg08448284	130652221	ATP2C1	+	-4.69654	1.39709	0.000774745	FALSE	FALSE	130652221	130652270
3	cg15965134	137480671	SOX14	+	1.87974	0.55615	0.000725095	FALSE	FALSE	137480671	137480720
3	cg19625351	150808388	MED12L	+	-2.74891	0.727692	0.000158366	FALSE	FALSE	150808389	150808438
3	cg03857198	152927597	RAP2B	+	2.42741	0.721576	0.000768104	FALSE	FALSE	152927598	152927647
4	cg13965224	1218386	CTBP1-AS	+	2.47095	0.745747	0.00092174	FALSE	FALSE	1218337	1218386
4	cg19901381	1577971	FAM53A	-	4.18126	1.136	0.000232623	FALSE	FALSE	1577972	1578021
4	cg15875904	3680721	LOC100133461	-	-1.16798	0.31717	0.000230952	FALSE	FALSE	3680672	3680721
4	cg17123334	4595674	STX18-AS1	+	-3.49026	0.949443	0.000236816	FALSE	FALSE	4595675	4595724
4	cg02503808	7069936	GRPEL1	-	-2.12924	0.545874	9.59494e-05	FALSE	FALSE	7069887	7069936
4	cg03204605	7941837	AFAP1	-	2.09252	0.632737	0.000942669	FALSE	FALSE	7941837	7941886
4	cg19564367	7941852	AFAP1	-	1.23474	0.371965	0.000901801	TRUE	FALSE	7941853	7941902
4	cg23753351	40860327	APBB2	-	1.85421	0.558522	0.00090066	FALSE	FALSE	40860278	40860327
4	cg01473942	41218683	APBB2	-	2.90007	0.875802	0.000928514	FALSE	FALSE	41218684	41218733
4	cg15567057	108641439	PAPSS1	-	2.57608	0.777182	0.000917587	TRUE	TRUE	108641391	108641440
4	cg03573788	184016270	WWC2-AS2	-	-2.35586	0.673157	0.000465743	FALSE	FALSE	184016221	184016270
5	cg24100671	10551547	ANKRD33B	+	-2.43518	0.708054	0.000583311	FALSE	FALSE	10551498	10551547
5	cg05683049	24645093	CDH10	-	2.36763	0.695799	0.000667123	FALSE	FALSE	24645044	24645093
5	cg09101894	67583627	PIK3R1	+	-3.16511	0.955025	0.000919176	FALSE	FALSE	67583578	67583627
5	cg00529697	75013131	POC5	-	3.09082	0.872312	0.000395232	FALSE	FALSE	75013131	75013180
5	cg22819024	95562504	MIR583	+	3.36143	1.01229	0.000898171	FALSE	FALSE	95562455	95562504
5	cg16510485	111506044	EPB41L4A	-	2.0295	0.59755	0.000682857	FALSE	FALSE	111505995	111506044
5	cg26942124	124080075	ZNF608	-	-1.76669	0.467384	0.000156859	FALSE	FALSE	124080027	124080076
5	cg03585764	179554555	RNF130	-	2.42171	0.734688	0.00097986	FALSE	FALSE	179554556	179554605
6	cg13207534	5087447	PPP1R3G	+	1.48553	0.436757	0.00067074	FALSE	FALSE	5087398	5087447
6	cg12030031	6614798	LY86-AS1	-	-2.2441	0.624702	0.000327814	FALSE	FALSE	6614799	6614848
6	cg04076044	13915058	RNF182	+	3.0786	0.893583	0.000570567	TRUE	FALSE	13915059	13915108
6	cg16544737	24925385	-	NA	-1.3713	0.413043	0.000900236	TRUE	TRUE	24925336	24925385
6	cg24144175	30582908	PPP1R10	-	-1.37675	0.354364	0.000102281	FALSE	FALSE	30582909	30582958
6	cg00783730	30689216	TUBB	+	2.87187	0.868068	0.000938471	FALSE	FALSE	30689168	30689217
6	cg03822479	32037913	TNXB	-	-3.85097	1.09899	0.000458129	FALSE	FALSE	32037864	32037913
6	cg06832687	32122753	LOC100507547	-	-2.36103	0.696735	0.00070223	FALSE	FALSE	32122704	32122753
6	cg06024540	32135396	MIR6721	-	-1.5288	0.43345	0.000420204	FALSE	FALSE	32135347	32135396
6	cg23245898	32269215	C6orf10	-	-1.32326	0.395996	0.000832959	FALSE	FALSE	32269166	32269215
6	cg08882389	32410690	HLA-DRA	+	-0.624404	0.187809	0.000885231	FALSE	FALSE	32410691	32410740
6	cg10714510	32729465	HLA-DQB2	-	-1.147	0.303507	0.000157355	FALSE	FALSE	32729465	32729514
6	cg09132634	32974122	HLA-DOA	-	2.53991	0.661434	0.00012303	FALSE	FALSE	32974073	32974122
6	cg03702686	33244172	B3GALT4	+	-2.07752	0.614143	0.000717543	FALSE	FALSE	33244123	33244172
6	cg08915438	35697759	FKBP5	-	-1.35012	0.361017	0.00018419	FALSE	FALSE	35697710	35697759
6	cg09075484	56727416	DST	-	-2.12189	0.589839	0.000321397	TRUE	TRUE	56727417	56727466
6	cg02339682	56819432	DST	-	3.07691	0.869149	0.000399914	FALSE	FALSE	56819384	56819433
6	cg15132611	63921458	-	NA	-1.87874	0.5665	0.000911851	FALSE	FALSE	63921458	63921507
6	cg08756266	88106569	C6orf164	NA	4.43544	1.1985	0.000214886	FALSE	FALSE	88106520	88106569
6	cg18338925	105752150	PREP	-	-3.96755	1.20443	0.000987276	FALSE	FALSE	105752101	105752150
6	cg05977992	151186411	MTHFD1L	+	-1.7368	0.524173	0.000921664	FALSE	FALSE	151186412	151186461
6	cg10449408	151186502	MTHFD1L	+	-2.21257	0.65969	0.000796645	TRUE	FALSE	151186503	151186552
7	cg20997710	3304614	SDK1	+	1.10422	0.332485	0.000896546	FALSE	FALSE	3304565	3304614
7	cg17093684	4838902	MIR4656	-	2.91963	0.88072	0.000916281	FALSE	FALSE	4838853	4838902
7	cg10950593	6212775	USP42	+	-2.03976	0.604473	0.000739652	FALSE	FALSE	6212776	6212825
7	cg01819512	27207996	HOXA10-AS	+	2.99273	0.898545	0.000866485	FALSE	FALSE	27207947	27207996
7	cg08362210	27209828	MIR196B	-	3.58787	1.07369	0.000832894	FALSE	FALSE	27209829	27209878
7	cg24077501	32996869	FKBP9	+	4.84476	1.26324	0.000125471	FALSE	FALSE	32996820	32996869
7	cg08427928	32997111	FKBP9	+	4.10723	1.04107	7.97393e-05	FALSE	FALSE	32997063	32997112
7	cg19176453	92466331	CDK6	-	2.85885	0.72515	8.06611e-05	FALSE	FALSE	92466283	92466332
7	cg06674062	94285887	PEG10	+	2.77035	0.752169	0.000230374	FALSE	FALSE	94285838	94285887
7	cg16581017	101256647	MYL10	-	-1.81643	0.54364	0.00083403	FALSE	FALSE	101256598	101256647
7	cg00377070	131812449	LOC101928807	+	-2.31673	0.677402	0.000626166	FALSE	FALSE	131812400	131812449
7	cg01928553	149571982	ATP6V0E2-AS1	-	-3.1236	0.806013	0.000106464	FALSE	FALSE	149571933	149571982
7	cg17806882	150216872	GIMAP7	+	-0.943832	0.262528	0.000324179	FALSE	FALSE	150216823	150216872
7	cg12251967	157638869	LOC100506585	+	3.20577	0.932868	0.000589354	FALSE	FALSE	157638870	157638919
8	cg02299007	1140574	LOC286083	-	0.254688	0.0643366	7.5364e-05	TRUE	TRUE	1140575	1140624
8	cg27601695	21911015	DMTN	+	3.04107	0.898195	0.000709815	FALSE	FALSE	21910966	21911015
8	cg16580197	67841925	SNHG6	-	-1.81516	0.545606	0.000878254	FALSE	FALSE	67841876	67841925
8	cg01065828	86089846	E2F5	+	3.5722	1.06397	0.000786733	FALSE	FALSE	86089797	86089846
8	cg26545268	110374583	PKHD1L1	+	2.16799	0.590442	0.00024084	FALSE	FALSE	110374534	110374583
8	cg02396914	120743868	TAF2	-	-1.65314	0.484463	0.000644156	FALSE	FALSE	120743819	120743868
8	cg05878952	141541073	CHRAC1	+	3.56816	0.935009	0.000135537	FALSE	FALSE	141541074	141541123
8	cg10104451	143696006	ARC	-	-1.36907	0.327198	2.86145e-05	FALSE	FALSE	143696007	143696056
8	cg21340316	144942912	EPPK1	-	-2.73984	0.82481	0.000894433	FALSE	FALSE	144942863	144942912
9	cg13716760	15371248	SNAPC3	+	-1.6638	0.465472	0.000350988	FALSE	FALSE	15371248	15371297
9	cg10422777	79631227	FOXB2	+	3.01446	0.866891	0.000506444	FALSE	FALSE	79631228	79631277
9	cg13613044	137122886	RNU6ATAC	-	-1.42534	0.398718	0.000350485	FALSE	FALSE	137122838	137122887
9	cg05492714	140042286	GRIN1	+	-1.04083	0.312447	0.000864633	FALSE	FALSE	140042237	140042286
9	cg13791668	140568043	EHMT1	+	3.88281	1.00067	0.000104367	FALSE	FALSE	140567994	140568043
10	cg25032745	15481695	FAM171A1	-	4.28517	1.16472	0.000234013	FALSE	FALSE	15481696	15481745
10	cg25838091	50887934	C10orf53	+	1.42597	0.419177	0.000669331	FALSE	FALSE	50887935	50887984
10	cg27367142	77127199	ZNF503-AS2	+	-0.607407	0.175197	0.000526301	FALSE	FALSE	77127150	77127199
10	cg13508175	88296364	WAPL	-	1.77039	0.50864	0.000500229	FALSE	FALSE	88296365	88296414
10	cg18494190	102589532	SLF2	+	2.22226	0.659639	0.00075469	FALSE	FALSE	102589533	102589582
10	cg01202155	119302540	EMX2OS	-	-1.93054	0.576024	0.000803793	FALSE	FALSE	119302491	119302540
10	cg21390852	126301842	FAM53B-AS1	+	-2.21761	0.664278	0.000842678	FALSE	FALSE	126301842	126301891
10	cg03260643	134426149	INPP5A	+	4.12749	1.0223	5.40346e-05	FALSE	FALSE	134426100	134426149
10	cg25208142	134611553	NKX6-2	-	2.56119	0.762889	0.00078729	FALSE	FALSE	134611504	134611553
10	cg01481609	134920351	ADGRA1	+	-2.38885	0.725033	0.000984855	FALSE	FALSE	134920351	134920400
11	cg02563906	831375	CD151	+	-3.43542	0.999417	0.000587289	FALSE	FALSE	831326	831375
11	cg02128483	993372	MUC6	-	-2.71194	0.763371	0.000381473	FALSE	FALSE	993323	993372
11	ch.11.997072R	997072	-	-	-1.21022	0.325719	0.00020278	FALSE	FALSE	47659534	47659583
11	cg02589685	2889629	-	NA	-3.79076	1.14427	0.00092363	FALSE	FALSE	2889629	2889678
11	cg09040699	8009242	EIF3F	+	4.05032	1.18993	0.000664502	FALSE	FALSE	8009243	8009292
11	cg13179472	11177888	CSNK2A3	-	-2.09866	0.624851	0.00078322	TRUE	FALSE	11177840	11177889
11	cg08847919	68854196	TPCN2	+	3.84731	1.08069	0.000370795	FALSE	FALSE	68854148	68854197
11	cg06976250	113258750	ANKK1	+	2.45689	0.690944	0.000376758	FALSE	FALSE	113258750	113258799
11	cg20374917	128603874	SENCR	-	-1.99623	0.584515	0.000637366	FALSE	FALSE	128603875	128603924
12	cg10302498	1738292	WNT5B	+	-1.15738	0.346452	0.000835753	FALSE	FALSE	1738293	1738342
12	cg03882634	1937968	LRTM2	+	1.68904	0.50714	0.000866872	FALSE	FALSE	1937919	1937968
12	cg06270401	4699085	DYRK4	+	2.61745	0.748888	0.000473849	FALSE	FALSE	4699086	4699135
12	cg02086166	5775618	NTF3	+	2.34091	0.686541	0.000650305	FALSE	FALSE	5775619	5775668
12	cg05484458	6949260	GNB3	+	-3.22171	0.934537	0.000566037	FALSE	FALSE	6949211	6949260
12	cg07112131	14926909	H2AFJ	+	0.618301	0.180468	0.000612324	FALSE	FALSE	14926861	14926910
12	cg09163005	14926986	H2AFJ	+	0.53811	0.138834	0.000106215	FALSE	FALSE	14926937	14926986
12	cg03111818	14927076	H2AFJ	+	1.622	0.448037	0.000294334	FALSE	FALSE	14927077	14927126
12	cg08715914	26278128	BHLHE41	-	3.84521	1.10512	0.000502416	FALSE	FALSE	26278129	26278178
12	cg19601035	48399140	COL2A1	-	-1.79436	0.509961	0.000433783	FALSE	FALSE	48399091	48399140
12	cg21500166	75603184	KCNC2	-	1.94136	0.571647	0.000683593	FALSE	FALSE	75603184	75603233
12	cg04068497	75905048	KRR1	-	2.71492	0.768923	0.000414284	FALSE	FALSE	75905049	75905098
12	cg08285141	106976811	RFX4	+	4.5774	1.12004	4.37303e-05	FALSE	FALSE	106976762	106976811
12	cg14431443	114846431	TBX5	-	2.34565	0.619149	0.000151551	FALSE	FALSE	114846432	114846481
12	cg25804251	120835856	MSI1	-	-0.725498	0.218744	0.000911049	TRUE	TRUE	120835857	120835906
12	cg07474051	120942642	DYNLL1	+	2.96992	0.856123	0.000522333	FALSE	FALSE	120942643	120942692
12	cg19700087	130315506	TMEM132D	-	0.786473	0.224412	0.000457296	FALSE	FALSE	130315457	130315506
13	cg07447742	49793170	MLNR	+	-1.25604	0.3376	0.000198829	FALSE	FALSE	49793171	49793220
13	cg06186301	92050781	GPC5	+	4.24226	1.20824	0.000446254	FALSE	FALSE	92050732	92050781
14	cg19739578	21573401	ZNF219	-	4.37612	1.15724	0.000155876	FALSE	FALSE	21573352	21573401
14	cg05926722	26674202	NOVA1	-	2.02103	0.468165	1.58224e-05	FALSE	FALSE	26674153	26674202
14	cg07115626	38071285	TTC6	+	1.50722	0.42139	0.000347863	FALSE	FALSE	38071237	38071286
14	cg19668728	53907837	-	NA	1.96574	0.56328	0.000483356	TRUE	FALSE	53907788	53907837
14	cg14472251	55493991	SOCS4	+	3.09788	0.88065	0.000435261	FALSE	FALSE	55493943	55493992
14	cg02142896	56424872	PELI2	+	-0.843157	0.241784	0.000488052	FALSE	FALSE	56424823	56424872
14	cg05859760	62523609	LINC00643	+	-0.822594	0.237257	0.000526105	TRUE	TRUE	62523561	62523610
14	cg11036936	68285471	RAD51B	+	2.85772	0.82902	0.000566628	FALSE	FALSE	68285422	68285471
14	cg10940210	101334907	MIR493	+	2.37673	0.66956	0.000385679	FALSE	FALSE	101334908	101334957
15	cg00547024	62539750	GOLGA2P11	-	-2.32337	0.647665	0.000334119	FALSE	FALSE	62539751	62539800
15	cg25868694	69089281	MIR4312	-	-5.05859	1.41548	0.00035188	TRUE	TRUE	69089282	69089331
15	cg19461383	69325362	NOX5	+	0.96209	0.290861	0.000940562	FALSE	FALSE	69325362	69325411
15	cg11741356	97490784	SPATA8	+	0.784794	0.238106	0.00098077	FALSE	FALSE	97490736	97490785
16	cg17706173	1582581	TMEM204	+	-3.34292	0.992366	0.000755404	FALSE	FALSE	1582582	1582631
16	cg08703231	8738304	METTL22	+	2.608	0.723372	0.000311756	TRUE	FALSE	8738255	8738304
16	cg26445794	10837274	NUBP1	+	-0.865487	0.239642	0.00030434	FALSE	FALSE	10837225	10837274
16	cg03839322	57816956	KIFC3	-	2.76404	0.835365	0.000937043	FALSE	FALSE	57816957	57817006
16	cg10379472	71475452	ZNF23	-	-1.03187	0.238589	1.52599e-05	FALSE	FALSE	71475404	71475453
16	cg27245950	88493613	ZNF469	+	-4.13157	1.15595	0.000351347	FALSE	FALSE	88493564	88493613
16	cg06493973	88765071	RNF166	-	-3.40951	1.0321	0.00095498	FALSE	FALSE	88765072	88765121
17	cg22949073	7572391	TP53	-	3.97055	1.07059	0.000208293	FALSE	FALSE	7572392	7572441
17	cg25066224	19617395	SLC47A2	-	-4.15338	1.15269	0.000314326	FALSE	FALSE	19617395	19617444
17	cg19760241	35300010	LHX1	+	1.73596	0.521655	0.000875371	FALSE	FALSE	35300010	35300059
17	cg07093389	70112097	SOX9-AS1	-	3.52625	1.04369	0.000728423	FALSE	FALSE	70112048	70112097
17	cg24174307	73043075	ATP5H	-	-5.28823	1.14047	3.53684e-06	FALSE	FALSE	73043076	73043125
17	cg22163972	77537086	RBFOX3	-	2.81951	0.85254	0.000942382	FALSE	FALSE	77537087	77537136
17	cg03513049	78704921	RPTOR	+	-3.39626	0.983808	0.000556131	FALSE	FALSE	78704922	78704971
17	cg26735478	79694557	SLC25A10	+	2.54419	0.732205	0.00051143	FALSE	FALSE	79694558	79694607
18	cg03812384	30051374	GAREM1	-	6.17209	1.68864	0.000257115	FALSE	FALSE	30051375	30051424
18	cg19661328	44497371	PIAS2	-	4.89391	1.45423	0.000764597	FALSE	FALSE	44497371	44497420
18	cg01234563	75998230	LINC01029	-	4.05484	1.15151	0.000429389	FALSE	FALSE	75998231	75998280
19	cg24339704	2529022	GADD45B	+	-2.00481	0.56186	0.000359493	FALSE	FALSE	2529023	2529072
19	cg17693604	3046805	TLE2	-	-1.65421	0.466701	0.000393387	FALSE	FALSE	3046806	3046855
19	cg07165811	3360732	NFIC	+	-3.57689	1.07927	0.000919154	FALSE	FALSE	3360683	3360732
19	cg10185917	6358267	CLPP	+	-4.04464	1.06075	0.000137289	FALSE	FALSE	6358218	6358267
19	cg23254334	8032346	TIMM44	-	0.885072	0.267498	0.000937301	FALSE	FALSE	8032347	8032396
19	cg16646743	9608947	ZNF560	-	3.34259	0.910349	0.000240882	FALSE	FALSE	9608898	9608947
19	cg16714605	10765132	ILF3	+	3.5249	1.0424	0.00072088	FALSE	FALSE	10765084	10765133
19	cg04698020	13267436	IER2	+	-2.79488	0.754972	0.000213937	FALSE	FALSE	13267437	13267486
19	cg00749220	19757457	GMIP	-	-5.11252	1.21852	2.72048e-05	FALSE	FALSE	19757409	19757458
19	cg05627639	34113449	CHST8	+	2.04632	0.604244	0.000707725	FALSE	FALSE	34113449	34113498
19	cg25237016	41018757	SPTBN4	+	2.50461	0.73054	0.000607061	FALSE	FALSE	41018758	41018807
19	cg14066757	44285568	KCNN4	-	-3.78386	0.955678	7.51571e-05	FALSE	FALSE	44285519	44285568
19	cg23894058	51537828	KLK12	-	0.837485	0.232986	0.000324927	FALSE	FALSE	51537829	51537878
19	cg09581940	55692526	SYT5	-	-0.929525	0.251986	0.000225317	FALSE	FALSE	55692477	55692526
20	cg03140968	21686264	PAX1	+	2.45533	0.673038	0.000264155	FALSE	FALSE	21686264	21686313
20	cg00300969	31366486	DNMT3B	+	-2.52123	0.716026	0.000429691	FALSE	FALSE	31366487	31366536
20	cg01893731	44350935	SPINT4	+	-3.24223	0.92972	0.000487886	TRUE	TRUE	44350886	44350935
20	cg26681770	56247302	PMEPA1	-	-1.26495	0.38269	0.000948315	TRUE	FALSE	56247302	56247351
20	cg13605646	57486019	GNAS	+	2.45747	0.703004	0.000472876	TRUE	TRUE	57485970	57486019
20	cg00264578	59864534	CDH4	+	-0.536987	0.115845	3.56244e-06	TRUE	TRUE	59864535	59864584
20	cg22442730	62179233	SRMS	-	-1.53217	0.45356	0.00072987	FALSE	FALSE	62179234	62179283
21	cg21895314	44593708	-	NA	-2.10361	0.570271	0.000225328	FALSE	FALSE	44593709	44593758
21	cg16299891	46929617	SLC19A1	-	-0.795758	0.235528	0.00072853	FALSE	FALSE	46929568	46929617
22	cg09069290	20745587	ZNF74	+	2.79829	0.845012	0.00092784	FALSE	FALSE	20745538	20745587

## Sheet: PEG_MOMENT
Supplementary Data 2: Summary results for CpG probes with p ≤ 1.0E-03 from the PEG MOMENT MWAS
Chr	Probe	bp	Gene	Orientation	b	se	p	MASK_snp5_common	MASK_snp5_GMAF1p	probe_Beg	probe_End
1	cg12213037	1666808	SLC35E2	-	-0.242011	0.0690998	0.000461189	TRUE	TRUE	1666759	1666808
1	cg07114422	2183438	SKI	+	2.17456	0.641785	0.000703254	FALSE	FALSE	2183389	2183438
1	cg07220650	2336575	PEX10	-	2.29641	0.64861	0.000399355	FALSE	FALSE	2336526	2336575
1	cg04346637	3331154	ARHGEF16	+	3.97368	1.08738	0.00025781	FALSE	FALSE	3331154	3331203
1	cg26186134	6527489	TNFRSF25	-	3.70336	1.10216	0.000779154	FALSE	FALSE	6527490	6527539
1	cg18862883	7728694	VAMP3	+	3.96841	1.03722	0.000130249	FALSE	FALSE	7728645	7728694
1	cg03520085	9189344	GPR157	-	-1.87298	0.506803	0.000219304	FALSE	FALSE	9189344	9189393
1	cg03137826	10720368	CASZ1	-	3.61931	1.06279	0.000660523	FALSE	FALSE	10720369	10720418
1	cg15987572	22137435	LDLRAD2	+	1.87772	0.499602	0.000170974	FALSE	FALSE	22137436	22137485
1	cg16245297	26189315	AUNIP	-	3.81664	1.09246	0.000476501	FALSE	FALSE	26189316	26189365
1	cg24004139	26670703	AIM1L	-	3.56349	0.868428	4.07167e-05	FALSE	FALSE	26670704	26670753
1	cg06902368	36989731	CSF3R	-	2.11551	0.624388	0.000703712	TRUE	TRUE	36989682	36989731
1	cg10632214	42928538	PPCS	+	-1.5881	0.475943	0.000847664	FALSE	FALSE	42928539	42928588
1	cg22607339	43803159	MPL	+	-1.45689	0.394255	0.000219634	TRUE	TRUE	43803160	43803209
1	cg18152154	46639632	PIK3R3	-	3.95135	1.15483	0.000622592	FALSE	FALSE	46639633	46639682
1	cg00164894	55535598	PCSK9	+	3.93606	1.13721	0.000537879	FALSE	FALSE	55535599	55535648
1	cg04989278	66839134	PDE4B	+	-2.55872	0.765977	0.000836361	FALSE	FALSE	66839135	66839184
1	cg10937591	112532966	LOC643355	+	-1.65262	0.491335	0.000769493	FALSE	FALSE	112532917	112532966
1	cg16000739	116697147	MAB21L3	+	4.94815	1.22021	5.00971e-05	FALSE	FALSE	116697098	116697147
1	cg14204738	151799266	RORC	-	3.23614	0.948071	0.000641589	FALSE	FALSE	151799267	151799316
1	cg00577578	155197692	GBAP1	-	2.43141	0.70354	0.000548331	FALSE	FALSE	155197643	155197692
1	cg24867618	156843578	NTRK1	+	2.95472	0.797733	0.00021231	FALSE	FALSE	156843529	156843578
1	cg06956052	160121201	ATP1A4	+	1.98198	0.565912	0.000461292	FALSE	FALSE	160121152	160121201
1	cg19751997	179795188	TOR1AIP2	-	2.88097	0.875088	0.000994023	FALSE	FALSE	179795189	179795238
1	cg13674705	184829177	FAM129A	-	1.66914	0.441812	0.000158127	FALSE	FALSE	184829178	184829227
1	cg03660500	197887649	LHX9	+	-3.0805	0.928796	0.00091099	FALSE	FALSE	197887650	197887699
1	cg05666713	201181883	IGFN1	+	3.76245	0.948152	7.24201e-05	FALSE	FALSE	201181884	201181933
1	cg22218806	203434261	PRELP	+	2.83516	0.85535	0.000917698	FALSE	FALSE	203434262	203434311
1	cg26886965	207672696	CR1	+	-1.10084	0.33102	0.000882226	TRUE	FALSE	207672697	207672746
1	cg14989033	215179151	KCNK2	+	0.572307	0.158594	0.000307813	FALSE	FALSE	215179152	215179201
1	cg00027637	226900521	ITPKB	-	-1.76123	0.471712	0.00018869	FALSE	FALSE	226900522	226900571
1	cg21615567	228327527	GUK1	+	-3.56891	1.03893	0.000592156	FALSE	FALSE	228327478	228327527
1	cg23270529	243584668	SDCCAG8	+	-1.73417	0.518445	0.000823023	FALSE	FALSE	243584620	243584669
2	cg10902693	875509	LINC01115	-	2.90716	0.775111	0.000176383	FALSE	FALSE	875460	875509
2	cg01385533	1482597	TPO	+	2.69272	0.587099	4.50767e-06	FALSE	FALSE	1482598	1482647
2	cg05035470	1618060	-	*	2.22472	0.67092	0.000913378	FALSE	FALSE	1618061	1618110
2	cg11720686	40440949	SLC8A1	-	2.68561	0.682172	8.25569e-05	FALSE	FALSE	40440950	40440999
2	cg26511357	42312685	PKDCC	+	3.52091	1.03138	0.000640659	FALSE	FALSE	42312686	42312735
2	cg23542134	42795680	MTA3	+	-2.10089	0.541599	0.000104868	FALSE	FALSE	42795680	42795729
2	cg24209528	45239493	SIX2	-	-0.840486	0.219336	0.00012713	FALSE	FALSE	45239494	45239543
2	cg09694782	97408799	LMAN2L	-	-1.62267	0.468994	0.000540398	FALSE	FALSE	97408800	97408849
2	cg14624731	121436004	GLI2	+	1.35475	0.411517	0.000994455	FALSE	FALSE	121436005	121436054
2	cg24622209	121531017	GLI2	+	2.85769	0.867053	0.000981211	FALSE	FALSE	121531018	121531067
2	cg14270760	121578165	GLI2	+	3.28057	0.97113	0.000729892	FALSE	FALSE	121578116	121578165
2	cg00076487	133036935	ANKRD30BL	-	3.3723	0.919249	0.000243946	FALSE	FALSE	133036886	133036935
2	cg21372107	134900674	MIR3679	+	4.94748	1.18994	3.21371e-05	FALSE	FALSE	134900675	134900724
2	cg13850925	191666976	GLS	+	2.1781	0.64724	0.000764865	FALSE	FALSE	191666927	191666976
2	cg15944856	197676146	C2orf66	-	3.91976	0.890276	1.06833e-05	FALSE	FALSE	197676147	197676196
2	cg07328699	200213623	SATB2	-	3.98379	1.17986	0.000734176	FALSE	FALSE	200213624	200213673
2	cg09840328	206375718	PARD3B	+	4.56536	1.25573	0.000277299	FALSE	FALSE	206375719	206375768
3	cg06837746	8774972	CAV3	+	3.106	0.815393	0.000139415	FALSE	FALSE	8774923	8774972
3	cg13764828	10547555	ATP2B2	-	-2.50922	0.754226	0.000878229	FALSE	FALSE	10547507	10547556
3	cg01843506	32993165	CCR4	+	-3.55676	0.965502	0.000229742	FALSE	FALSE	32993166	32993215
3	cg02147980	50227491	GNAT1	+	4.92811	1.29729	0.000145416	FALSE	FALSE	50227442	50227491
3	cg14181425	118924865	B4GALT4-AS1	+	3.19241	0.918829	0.000511925	FALSE	FALSE	118924816	118924865
3	cg14112569	124604450	ITGB5	-	3.24128	0.805617	5.73741e-05	FALSE	FALSE	124604451	124604500
3	cg01380747	127973356	RUVBL1	-	3.38882	0.987446	0.000599363	FALSE	FALSE	127973357	127973406
3	cg14638147	138830878	BPESC1	+	-1.73674	0.522389	0.000885435	FALSE	FALSE	138830829	138830878
3	cg06314748	183850769	-	*	1.31116	0.388518	0.000738783	FALSE	FALSE	183850770	183850819
3	cg20725021	187009575	MASP1	-	2.11092	0.603412	0.000468213	FALSE	FALSE	187009526	187009575
4	cg26479374	1243980	CTBP1-AS2	+	0.584925	0.16531	0.000402613	FALSE	FALSE	1243932	1243981
4	cg23835219	1244017	CTBP1-AS2	+	0.63809	0.183628	0.000511043	FALSE	FALSE	1244018	1244067
4	cg25897951	1244024	CTBP1-AS2	+	0.737219	0.2089	0.000417052	FALSE	FALSE	1244025	1244074
4	cg08948841	1244042	CTBP1-AS2	+	0.96891	0.245497	7.92234e-05	FALSE	FALSE	1244043	1244092
4	cg19771469	2275994	MXD4	-	3.42594	0.993149	0.000561483	FALSE	FALSE	2275995	2276044
4	cg15875904	3680721	LOC100133461	-	-1.04633	0.30048	0.000497344	FALSE	FALSE	3680672	3680721
4	cg17183546	4387879	NSG1	+	-2.31051	0.694564	0.000879269	FALSE	FALSE	4387830	4387879
4	cg02503808	7069936	GRPEL1	-	-2.06115	0.512055	5.69177e-05	FALSE	FALSE	7069887	7069936
4	cg13528445	57971925	IGFBP7-AS1	+	4.23597	1.18334	0.000344043	FALSE	FALSE	57971926	57971975
4	cg01215215	77878910	SEPT11	+	3.13605	0.886989	0.000406837	FALSE	FALSE	77878861	77878910
4	cg15567057	108641439	PAPSS1	-	2.4331	0.725688	0.000799911	TRUE	TRUE	108641391	108641440
4	cg06849090	129209001	PGRMC2	-	-2.92873	0.775256	0.000158247	TRUE	TRUE	129209002	129209051
5	cg04208863	37848810	-	*	1.79353	0.460452	9.81331e-05	FALSE	FALSE	37848761	37848810
5	cg07380496	71403420	MAP1B	+	3.59868	0.974812	0.000222787	FALSE	FALSE	71403420	71403469
5	cg07842289	74328211	GCNT4	-	4.01978	0.948742	2.26567e-05	FALSE	FALSE	74328162	74328211
5	cg26941476	137790999	EGR1	+	3.62357	1.03812	0.000482084	FALSE	FALSE	137790950	137790999
5	cg05687498	139523278	LOC101929719	+	3.67441	1.01068	0.000277367	TRUE	TRUE	139523229	139523278
5	cg11502673	149734635	TCOF1	+	4.64838	1.20626	0.000116414	FALSE	FALSE	149734586	149734635
5	cg00547068	169404742	-	*	1.34598	0.396458	0.000686231	FALSE	FALSE	169404743	169404792
5	cg14427527	176793960	RGS14	+	3.28137	0.797995	3.92213e-05	FALSE	FALSE	176793911	176793960
5	cg03585764	179554555	RNF130	-	2.39432	0.693961	0.000560132	FALSE	FALSE	179554556	179554605
6	cg15124342	18155283	-	*	-1.74884	0.515383	0.000690629	FALSE	FALSE	18155283	18155332
6	cg24144175	30582908	PPP1R10	-	-1.24036	0.331877	0.00018592	FALSE	FALSE	30582909	30582958
6	cg00783730	30689216	TUBB	+	2.94116	0.815802	0.00031186	FALSE	FALSE	30689168	30689217
6	cg07278158	31122462	CCHCR1	-	3.98102	1.15216	0.00054976	FALSE	FALSE	31122413	31122462
6	cg04419856	31599955	MIR6832	+	3.51875	0.972203	0.000295342	FALSE	FALSE	31599906	31599955
6	cg17832639	32078133	TNXB	-	2.33644	0.707674	0.000961412	FALSE	FALSE	32078134	32078183
6	cg06832687	32122753	LOC100507547	-	-2.53269	0.652831	0.000104653	FALSE	FALSE	32122704	32122753
6	cg20102694	32170135	GPSM3	-	3.81285	1.03898	0.000242721	FALSE	FALSE	32170136	32170185
6	cg08882389	32410690	HLA-DRA	+	-0.583076	0.17603	0.000925089	FALSE	FALSE	32410691	32410740
6	cg10714510	32729465	HLA-DQB2	-	-0.966293	0.286015	0.000728912	FALSE	FALSE	32729465	32729514
6	cg09132634	32974122	HLA-DOA	-	2.37693	0.622948	0.000135846	FALSE	FALSE	32974073	32974122
6	cg15086199	33362999	KIFC1	+	3.66183	1.07337	0.000645973	FALSE	FALSE	33363000	33363049
6	cg24196784	33866987	MIR7159	+	3.18772	0.896796	0.000378609	FALSE	FALSE	33866988	33867037
6	cg14058863	37615368	MDGA1	-	1.7471	0.527978	0.00093616	FALSE	FALSE	37615369	37615418
6	cg08222514	76312378	SENP6	+	-2.18883	0.598037	0.000252193	FALSE	FALSE	76312329	76312378
6	cg00587009	106429129	PRDM1	+	-2.63946	0.776958	0.00068087	FALSE	FALSE	106429081	106429130
6	cg01520105	111887243	TRAF3IP2	-	2.68302	0.80745	0.000891067	FALSE	FALSE	111887194	111887243
6	cg10926554	111888540	TRAF3IP2	-	-2.60136	0.741616	0.000452026	TRUE	TRUE	111888491	111888540
6	cg17388039	138726184	HEBP2	+	-2.12154	0.607488	0.000478866	FALSE	FALSE	138726185	138726234
6	cg10449408	151186502	MTHFD1L	+	-2.19989	0.618928	0.000378914	TRUE	FALSE	151186503	151186552
6	cg27442478	155635788	TFB1M	-	2.42312	0.693528	0.000476	FALSE	FALSE	155635740	155635789
6	cg11924238	158194541	SNX9	+	4.18837	1.0067	3.1756e-05	FALSE	FALSE	158194542	158194591
7	cg06914774	2908787	-	*	1.10803	0.2976	0.000196703	FALSE	FALSE	2908787	2908836
7	cg00524179	27166853	HOXA3	-	2.72463	0.822241	0.000920811	TRUE	TRUE	27166804	27166853
7	cg24077501	32996869	FKBP9	+	4.19719	1.20271	0.000483418	FALSE	FALSE	32996820	32996869
7	cg08427928	32997111	FKBP9	+	3.52651	0.986157	0.000348874	FALSE	FALSE	32997063	32997112
7	cg22083798	45961401	IGFBP3	-	-1.79761	0.518693	0.000528949	FALSE	FALSE	45961402	45961451
7	cg15410343	56516425	LOC650226	-	0.679775	0.203781	0.00085051	FALSE	FALSE	56516426	56516475
7	cg09360796	77682715	MAGI2	-	2.3448	0.646528	0.000286998	FALSE	FALSE	77682666	77682715
7	cg16454099	92818323	HEPACAM2	-	1.56483	0.398256	8.52321e-05	FALSE	FALSE	92818274	92818323
7	cg06674062	94285887	PEG10	+	2.38925	0.720322	0.000910176	FALSE	FALSE	94285838	94285887
7	cg01138728	97737017	LMTK2	+	-2.97974	0.864999	0.000571494	FALSE	FALSE	97736968	97737017
7	cg03436029	100420212	EPHB4	-	3.07689	0.886358	0.000517787	TRUE	TRUE	100420163	100420212
7	cg21587477	128696983	TPI1P2	+	3.6685	0.982647	0.000188995	FALSE	FALSE	128696934	128696983
7	cg01928553	149571982	ATP6V0E2-AS1	-	-2.59563	0.762322	0.000661891	FALSE	FALSE	149571933	149571982
7	cg17806882	150216872	GIMAP7	+	-0.87413	0.246052	0.000381407	FALSE	FALSE	150216823	150216872
7	cg03104561	150780086	TMUB1	-	-2.30811	0.685279	0.000756807	FALSE	FALSE	150780087	150780136
7	cg11468861	157516767	PTPRN2	-	1.09904	0.315518	0.000495282	FALSE	FALSE	157516718	157516767
7	cg11900120	158037149	MIR595	-	3.63887	0.997152	0.00026299	FALSE	FALSE	158037150	158037199
8	cg08699575	333325	FAM87A	-	1.91054	0.567218	0.000756454	FALSE	FALSE	333276	333325
8	cg02299007	1140574	LOC286083	-	0.229441	0.0600544	0.000133156	TRUE	TRUE	1140575	1140624
8	cg07279631	1801072	ARHGEF10	+	4.97768	1.16009	1.78058e-05	FALSE	FALSE	1801073	1801122
8	cg11462459	21155258	LOC101929172	+	4.34619	1.2228	0.000379017	FALSE	FALSE	21155209	21155258
8	cg27601695	21911015	DMTN	+	3.01106	0.863727	0.000490061	FALSE	FALSE	21910966	21911015
8	cg25067862	33580158	DUSP26	-	2.91623	0.747626	9.5934e-05	FALSE	FALSE	33580159	33580208
8	cg05959464	70064456	-	*	2.35723	0.695917	0.000706021	FALSE	FALSE	70064407	70064456
8	cg08672537	103667092	KLF10	-	-3.65109	1.04514	0.000476942	FALSE	FALSE	103667093	103667142
8	cg05878952	141541073	CHRAC1	+	3.50342	0.890301	8.31651e-05	FALSE	FALSE	141541074	141541123
8	cg10104451	143696006	ARC	-	-1.25668	0.305701	3.94287e-05	FALSE	FALSE	143696007	143696056
9	cg14638176	35309090	ATP8B5P	+	4.85748	1.3017	0.000190243	TRUE	TRUE	35309041	35309090
9	cg14417974	124058376	GSN	+	5.2572	1.21947	1.62482e-05	FALSE	FALSE	124058377	124058426
9	cg13634994	129452574	LMX1B	+	2.14668	0.610983	0.000442276	FALSE	FALSE	129452525	129452574
9	cg14042137	129454923	LMX1B	+	3.4701	1.03889	0.000837216	FALSE	FALSE	129454924	129454973
9	cg01802596	134267928	PRRC2B	+	3.52517	0.986764	0.000353653	FALSE	FALSE	134267879	134267928
9	cg13820039	139376822	SEC16A	-	-2.54442	0.703204	0.00029651	FALSE	FALSE	139376823	139376872
9	cg13888853	139387368	SEC16A	-	3.90749	1.18159	0.000943037	FALSE	FALSE	139387369	139387418
9	cg13791668	140568043	EHMT1	+	3.75341	0.954591	8.42561e-05	FALSE	FALSE	140567994	140568043
10	cg12760625	712442	PRR26	+	3.72591	1.04186	0.000348611	FALSE	FALSE	712393	712442
10	cg26476574	27485901	MASTL	+	3.15102	0.943125	0.000834645	TRUE	FALSE	27485852	27485901
10	cg27432596	35703937	CCNY	+	3.88644	1.1253	0.000552999	FALSE	FALSE	35703938	35703987
10	cg24985151	45721068	MIR3156-1	+	3.62816	1.07995	0.000780701	FALSE	FALSE	45721069	45721118
10	cg06553114	69970751	ATOH7	-	4.67933	1.33806	0.000470353	FALSE	FALSE	69970752	69970801
10	cg12077194	69993117	ATOH7	-	3.03238	0.87163	0.000503336	FALSE	FALSE	69993068	69993117
10	cg23077498	76801843	DUPD1	-	3.74002	1.0942	0.000630709	TRUE	FALSE	76801794	76801843
10	cg27367142	77127199	ZNF503-AS2	+	-0.555531	0.164767	0.000747299	FALSE	FALSE	77127150	77127199
10	cg24760467	102760784	LZTS2	+	-1.37157	0.388734	0.000418237	FALSE	FALSE	102760785	102760834
10	cg01202155	119302540	EMX2OS	-	-1.9687	0.547837	0.000326144	FALSE	FALSE	119302491	119302540
10	cg03260643	134426149	INPP5A	+	3.49658	0.970392	0.000314239	FALSE	FALSE	134426100	134426149
10	cg11702613	134545008	INPP5A	+	2.5781	0.781237	0.000966747	FALSE	FALSE	134545009	134545058
10	cg19348206	135061259	MIR202HG	-	2.84974	0.824487	0.000547481	FALSE	FALSE	135061260	135061309
10	cg03426198	135100025	ADAM8	-	2.49604	0.626181	6.71592e-05	FALSE	FALSE	135100026	135100075
11	cg02554274	788180	CEND1	-	1.19102	0.345788	0.000572383	FALSE	FALSE	788181	788230
11	ch.11.997072R	997072	-	-	-1.13624	0.305707	0.000201784	FALSE	FALSE	47659534	47659583
11	cg21669371	1143630	MUC5AC	+	2.98897	0.871013	0.000600042	FALSE	FALSE	1143631	1143680
11	cg22734165	1220336	MUC5B	+	1.55758	0.429742	0.00028958	FALSE	FALSE	1220337	1220386
11	cg16298462	1483731	MOB2	-	3.83029	1.01484	0.000160458	FALSE	FALSE	1483682	1483731
11	cg12007048	1785701	CTSD	-	-2.37879	0.701919	0.000701518	FALSE	FALSE	1785653	1785702
11	cg16180353	31819219	PAX6	-	-1.19829	0.347837	0.000571108	FALSE	FALSE	31819170	31819219
11	cg10853416	60145275	MS4A7	+	-2.1771	0.660797	0.000985397	TRUE	TRUE	60145226	60145275
11	cg10470368	64146517	MIR1237	+	0.282286	0.0848402	0.000877034	TRUE	TRUE	64146468	64146517
11	cg13461482	67809271	TCIRG1	+	3.13724	0.945836	0.000910222	FALSE	FALSE	67809272	67809321
11	cg08847919	68854196	TPCN2	+	3.37744	1.01933	0.000921688	FALSE	FALSE	68854148	68854197
11	cg05226335	70253499	CTTN	+	0.520404	0.15634	0.000872622	FALSE	FALSE	70253451	70253500
11	cg12543807	85355143	-	*	1.15604	0.344406	0.000789055	FALSE	FALSE	85355094	85355143
11	cg04907084	92498796	FAT3	+	-1.1427	0.346097	0.000961153	FALSE	FALSE	92498747	92498796
11	cg05741490	110300161	FDX1	+	-2.67111	0.769707	0.000519881	FALSE	FALSE	110300112	110300161
11	cg06976250	113258750	ANKK1	+	2.29306	0.652373	0.000439845	FALSE	FALSE	113258750	113258799
11	cg26925644	118476517	PHLDB1	+	3.19501	0.87043	0.000241978	FALSE	FALSE	118476518	118476567
11	cg17663774	124716366	ROBO3	+	-1.70223	0.506117	0.000770122	FALSE	FALSE	124716317	124716366
11	cg20374917	128603874	SENCR	-	-1.94372	0.555657	0.000468654	FALSE	FALSE	128603875	128603924
12	cg26549831	773616	NINJ2	-	2.91426	0.851177	0.00061751	FALSE	FALSE	773567	773616
12	cg06270401	4699085	DYRK4	+	2.58195	0.701389	0.000232143	FALSE	FALSE	4699086	4699135
12	cg14415456	5371496	LOC101929584	-	2.33156	0.679836	0.000604494	TRUE	FALSE	5371497	5371546
12	cg02086166	5775618	NTF3	+	2.48518	0.648071	0.000125704	FALSE	FALSE	5775619	5775668
12	cg07112131	14926909	H2AFJ	+	0.57361	0.169156	0.000696328	FALSE	FALSE	14926861	14926910
12	cg09163005	14926986	H2AFJ	+	0.465654	0.130988	0.000378067	FALSE	FALSE	14926937	14926986
12	cg03111818	14927076	H2AFJ	+	1.4623	0.421161	0.000516449	FALSE	FALSE	14927077	14927126
12	cg07479001	25017635	BCAT1	-	3.4833	0.960067	0.000285418	FALSE	FALSE	25017586	25017635
12	cg18805734	31453901	FLJ13224	+	2.61969	0.747695	0.00045887	FALSE	FALSE	31453852	31453901
12	cg09579151	41043074	CNTN1	+	4.42966	1.32384	0.000819674	FALSE	FALSE	41043075	41043124
12	cg19601035	48399140	COL2A1	-	-2.03987	0.481628	2.2818e-05	FALSE	FALSE	48399091	48399140
12	cg07180988	59325286	LRIG3	-	3.04633	0.90074	0.000719529	FALSE	FALSE	59325237	59325286
12	cg23030200	64575346	C12orf66	-	-1.89156	0.545619	0.000526667	TRUE	TRUE	64575297	64575346
12	cg11586340	66132134	HMGA2	+	3.85321	1.1476	0.000786115	FALSE	FALSE	66132135	66132184
12	cg04251872	93964403	SOCS2	+	-3.69455	1.02258	0.000302712	FALSE	FALSE	93964354	93964403
12	cg09160789	110236507	TRPV4	-	3.05158	0.92341	0.000950832	FALSE	FALSE	110236508	110236557
12	cg14431443	114846431	TBX5	-	1.95657	0.589312	0.000899895	FALSE	FALSE	114846432	114846481
12	cg13180971	116853116	MIR4472-2	-	4.81126	1.22847	8.98607e-05	TRUE	FALSE	116853117	116853166
12	cg25804251	120835856	MSI1	-	-0.696391	0.204995	0.000681015	TRUE	TRUE	120835857	120835906
12	cg07474051	120942642	DYNLL1	+	2.89523	0.813085	0.000369736	FALSE	FALSE	120942643	120942692
12	cg07141527	121202554	ACADS	+	1.61142	0.436148	0.00022018	FALSE	FALSE	121202554	121202603
12	cg06150302	121681590	CAMKK2	-	3.99075	1.12706	0.000398863	FALSE	FALSE	121681541	121681590
12	cg02854928	125253380	SCARB1	-	4.43008	0.982546	6.52023e-06	FALSE	FALSE	125253331	125253380
12	cg08703337	126346485	LINC00939	-	0.907907	0.266736	0.000664637	FALSE	FALSE	126346437	126346486
12	cg13123585	130338412	TMEM132D	-	3.45605	0.838685	3.77557e-05	FALSE	FALSE	130338363	130338412
12	cg17035266	130619695	FZD10-AS1	-	3.8185	1.09856	0.000509101	FALSE	FALSE	130619696	130619745
12	cg19374476	133225617	P2RX2	+	4.1517	1.04806	7.45333e-05	FALSE	FALSE	133225568	133225617
13	cg24075760	20752424	GJB2	-	2.73121	0.807909	0.000723318	FALSE	FALSE	20752375	20752424
13	cg09315329	21141066	IFT88	+	-2.38832	0.552552	1.54386e-05	FALSE	FALSE	21141066	21141115
13	cg07447742	49793170	MLNR	+	-1.09885	0.326958	0.000777091	FALSE	FALSE	49793171	49793220
13	cg14675361	76334583	LMO7	+	-1.57363	0.430714	0.000258642	FALSE	FALSE	76334534	76334583
13	cg10581837	76334707	LMO7	+	-1.87153	0.543336	0.000572079	FALSE	FALSE	76334708	76334757
13	cg02714303	76334728	LMO7	+	-1.72459	0.495365	0.000498704	FALSE	FALSE	76334729	76334778
13	cg12166476	76334866	LMO7	+	-1.10371	0.334914	0.000982433	FALSE	FALSE	76334867	76334916
13	cg08599294	96329351	DNAJC3	+	2.20612	0.660764	0.000841593	FALSE	FALSE	96329351	96329400
13	cg14354398	113539759	MCF2L-AS1	-	3.9193	1.0235	0.000128497	FALSE	FALSE	113539710	113539759
13	cg01075553	113733117	F7	+	1.90324	0.561826	0.000705072	FALSE	FALSE	113733118	113733167
13	cg24532943	114835630	RASA3	-	1.38408	0.37119	0.000192421	FALSE	FALSE	114835582	114835631
14	cg19739578	21573401	ZNF219	-	3.70637	1.10743	0.000817483	FALSE	FALSE	21573352	21573401
14	cg04282125	23912113	MYH7	-	3.01604	0.8706	0.00053157	FALSE	FALSE	23912114	23912163
14	cg05926722	26674202	NOVA1	-	1.49183	0.447081	0.000847413	FALSE	FALSE	26674153	26674202
14	cg07057342	31915923	DTD2	-	1.5624	0.4447	0.000442464	FALSE	FALSE	31915874	31915923
14	cg07115626	38071285	TTC6	+	1.39386	0.399593	0.00048629	FALSE	FALSE	38071237	38071286
14	cg14469749	52127507	FRMD6	+	4.15658	1.11665	0.00019736	FALSE	FALSE	52127508	52127557
14	cg19668728	53907837	-	*	2.10185	0.536705	8.99522e-05	TRUE	FALSE	53907788	53907837
14	cg02142896	56424872	PELI2	+	-0.79981	0.228141	0.000455273	FALSE	FALSE	56424823	56424872
14	cg05859760	62523609	LINC00643	+	-0.823383	0.224506	0.000244911	TRUE	TRUE	62523561	62523610
14	cg16586200	91124164	LOC101928909	+	4.58224	1.20256	0.000138743	FALSE	FALSE	91124115	91124164
14	cg22777433	100784665	SLC25A47	+	-3.22782	0.854488	0.000158416	FALSE	FALSE	100784616	100784665
14	cg25990848	105517573	GPR132	-	3.18138	0.844404	0.000164822	FALSE	FALSE	105517574	105517623
14	cg13192788	105881346	LOC100507437	-	-2.97698	0.837938	0.000381231	FALSE	FALSE	105881297	105881346
15	cg11826663	25068754	SNRPN	+	2.3823	0.72134	0.000957895	FALSE	FALSE	25068754	25068803
15	cg02852557	25907264	MIR4715	-	-0.764369	0.232245	0.00099756	FALSE	FALSE	25907265	25907314
15	cg12711059	29415366	NSMCE3	-	-1.19246	0.346169	0.000571634	FALSE	FALSE	29415367	29415416
15	cg13905606	31357621	-	*	2.0687	0.620384	0.000854358	FALSE	FALSE	31357622	31357671
15	cg01053714	34631762	SLC12A6	-	3.71404	1.00951	0.000234089	FALSE	FALSE	34631713	34631762
15	cg02900766	58357319	ALDH1A2	-	-2.23977	0.666489	0.000777882	FALSE	FALSE	58357270	58357319
15	cg02670903	69325340	NOX5	+	1.50652	0.455155	0.000933302	FALSE	FALSE	69325291	69325340
15	cg19461383	69325362	NOX5	+	0.933031	0.272677	0.000622203	FALSE	FALSE	69325362	69325411
15	cg06720578	71641850	THSD4-AS1	-	3.38736	0.973057	0.000499254	FALSE	FALSE	71641801	71641850
15	cg25941682	85568604	PDE8A	+	2.49251	0.732742	0.000669868	FALSE	FALSE	85568555	85568604
15	cg18758664	90320475	MESP2	+	1.23059	0.339864	0.000293651	FALSE	FALSE	90320476	90320525
16	cg08703231	8738304	METTL22	+	2.32438	0.681906	0.000652844	TRUE	FALSE	8738255	8738304
16	cg27493186	15681211	MIR6506	-	4.01912	1.21768	0.000964704	FALSE	FALSE	15681212	15681261
16	cg09935540	21170428	DNAH3	-	-2.71185	0.780913	0.000515314	FALSE	FALSE	21170429	21170478
16	cg09091766	24968919	ARHGAP17	-	4.97719	1.165	1.93493e-05	FALSE	FALSE	24968920	24968969
16	cg09650731	46823623	MYLK3	-	1.91694	0.550345	0.000495534	FALSE	FALSE	46823574	46823623
16	cg25645462	57653702	ADGRG1	+	3.7725	1.11288	0.000699309	FALSE	FALSE	57653703	57653752
16	cg08098420	66164601	CDH5	+	-1.0127	0.305088	0.000902177	FALSE	FALSE	66164602	66164651
16	cg09232225	67022472	CES4A	+	2.35373	0.64531	0.000264858	TRUE	FALSE	67022473	67022522
16	cg05708497	67241345	MIR328	-	2.91321	0.877469	0.000900119	FALSE	FALSE	67241346	67241395
16	cg10379472	71475452	ZNF23	-	-0.928746	0.227212	4.35925e-05	FALSE	FALSE	71475404	71475453
16	cg07654678	84001731	NECAB2	+	-3.9309	1.09766	0.00034208	FALSE	FALSE	84001683	84001732
16	cg04845821	89220554	LINC00304	+	3.65011	0.984893	0.000210477	FALSE	FALSE	89220555	89220604
17	cg25813630	1878100	LOC105371485	+	3.70932	1.0766	0.000570183	FALSE	FALSE	1878101	1878150
17	cg22949073	7572391	TP53	-	3.75862	1.01169	0.000203035	FALSE	FALSE	7572392	7572441
17	cg04267691	9862752	GAS7	-	-2.04563	0.616371	0.000903956	FALSE	FALSE	9862753	9862802
17	cg13736128	15901788	TTC19	+	3.77637	1.01435	0.00019691	FALSE	FALSE	15901789	15901838
17	cg25066224	19617395	SLC47A2	-	-3.97634	1.09026	0.00026516	FALSE	FALSE	19617395	19617444
17	cg27231068	19620291	SLC47A2	-	2.42778	0.672034	0.000303152	FALSE	FALSE	19620292	19620341
17	cg17996892	26832584	FOXN1	+	4.32716	1.12327	0.000117019	FALSE	FALSE	26832535	26832584
17	cg24174307	73043075	ATP5H	-	-4.51682	1.08029	2.90093e-05	FALSE	FALSE	73043076	73043125
17	cg03513049	78704921	RPTOR	+	-3.21825	0.935037	0.000577775	FALSE	FALSE	78704922	78704971
17	cg26735478	79694557	SLC25A10	+	2.68119	0.689871	0.000101698	FALSE	FALSE	79694558	79694607
18	cg12392429	34919017	LOC105372068	+	-1.52607	0.454872	0.000793787	FALSE	FALSE	34919018	34919067
18	cg01234563	75998230	LINC01029	-	4.26229	1.12593	0.000153361	FALSE	FALSE	75998231	75998280
18	cg24301038	76309096	SALL3	+	3.86998	1.10838	0.000480221	FALSE	FALSE	76309047	76309096
18	cg07036524	77557781	KCNG2	+	-2.20847	0.649942	0.00067893	FALSE	FALSE	77557732	77557781
19	cg04622103	1812664	ATP8B3	-	-2.18182	0.637235	0.000617316	FALSE	FALSE	1812615	1812664
19	cg07675780	2193637	DOT1L	+	3.84189	1.05718	0.000278972	FALSE	FALSE	2193638	2193687
19	cg13643356	2202660	MIR1227	-	2.37567	0.714069	0.000878025	FALSE	FALSE	2202661	2202710
19	cg07165811	3360732	NFIC	+	-3.63709	1.03944	0.000466836	FALSE	FALSE	3360683	3360732
19	cg14748455	3966907	DAPK3	-	3.62429	0.975437	0.000202758	FALSE	FALSE	3966858	3966907
19	cg23254334	8032346	TIMM44	-	0.907138	0.252779	0.000332376	FALSE	FALSE	8032347	8032396
19	cg04698020	13267436	IER2	+	-2.55701	0.709929	0.000316035	FALSE	FALSE	13267437	13267486
19	cg11385249	17215602	MYO9B	+	2.5019	0.716521	0.000479898	TRUE	FALSE	17215603	17215652
19	cg21486913	37046582	ZNF529-AS1	+	2.64882	0.772174	0.000602823	FALSE	FALSE	37046583	37046632
19	cg08645542	42678643	MIR4323	-	3.55633	0.967738	0.000237955	TRUE	FALSE	42678594	42678643
19	cg14066757	44285568	KCNN4	-	-3.45053	0.907541	0.000143493	FALSE	FALSE	44285519	44285568
19	cg22709008	45998083	RTN2	-	3.19971	0.846979	0.000158226	FALSE	FALSE	45998034	45998083
19	cg08680162	46195121	SNRPD2	-	-4.87781	1.35278	0.000311224	FALSE	FALSE	46195121	46195170
19	cg15114651	47289410	SLC1A5	-	2.79838	0.7898	0.000395379	FALSE	FALSE	47289411	47289460
19	cg03273715	54415702	CACNG7	+	2.14002	0.645329	0.00091261	FALSE	FALSE	54415703	54415752
19	cg25975071	55173527	LILRB4	+	3.37491	0.985209	0.000613503	FALSE	FALSE	55173528	55173577
19	cg19273454	55219519	LILRP2	+	2.80589	0.842195	0.000863345	FALSE	FALSE	55219470	55219519
20	cg02912291	17944845	SNORD17	-	4.37555	1.19628	0.000254547	FALSE	FALSE	17944846	17944895
20	cg03140968	21686264	PAX1	+	2.10494	0.639222	0.000991358	FALSE	FALSE	21686264	21686313
20	cg08999124	42193808	SGK2	+	3.32777	1.00174	0.000893759	FALSE	FALSE	42193809	42193858
20	cg14288464	43743301	WFDC5	-	3.36889	0.982326	0.000604695	FALSE	FALSE	43743252	43743301
20	cg24567464	44039093	DBNDD2	+	3.25056	0.830141	9.0153e-05	FALSE	FALSE	44039094	44039143
20	cg01893731	44350935	SPINT4	+	-3.06388	0.887096	0.000552689	TRUE	TRUE	44350886	44350935
20	cg00264578	59864534	CDH4	+	-0.436297	0.108519	5.80853e-05	TRUE	TRUE	59864535	59864584
20	cg27500575	60739596	MTG2	+	3.43408	0.949851	0.000299897	FALSE	FALSE	60739597	60739646
20	cg17371014	61476314	DPH3P1	+	1.55796	0.459344	0.000694563	TRUE	FALSE	61476315	61476364
21	cg00791920	44106355	PDE9A	+	3.30553	0.886418	0.000192176	FALSE	FALSE	44106306	44106355
21	cg21895314	44593708	-	*	-1.82713	0.53908	0.000700593	FALSE	FALSE	44593709	44593758
21	cg15408640	44898596	LINC00313	-	3.62934	1.10196	0.000989408	FALSE	FALSE	44898597	44898646
21	cg08753227	44988946	MIR6070	-	3.21507	0.941814	0.000640875	FALSE	FALSE	44988897	44988946
21	cg11029358	46875433	COL18A1	+	1.12242	0.340422	0.000976752	FALSE	FALSE	46875434	46875483
22	cg07620854	20107044	RANBP1	+	3.42161	1.03325	0.000927932	FALSE	FALSE	20106995	20107044
22	cg09069290	20745587	ZNF74	+	3.3568	0.813739	3.70476e-05	FALSE	FALSE	20745538	20745587
22	cg27393667	45636890	KIAA0930	-	-2.44054	0.584772	2.99969e-05	FALSE	FALSE	45636890	45636939
22	cg09659587	46071112	ATXN10	+	4.11015	1.18025	0.000496875	FALSE	FALSE	46071113	46071162
22	cg01149940	50632967	TRABD	+	2.13394	0.636639	0.00080264	FALSE	FALSE	50632968	50633017
22	cg01130792	51112683	SHANK3	+	-2.05244	0.554973	0.00021707	FALSE	FALSE	51112684	51112733
