# Supplementary material for: Analysis of DNA methylation associates the cystine–glutamate antiporter SLC7A11 with risk of Parkinson’s disease
Source: Nat Commun. 2020 Mar 6;11:1238. doi: 10.1038/s41467-020-15065-7 (PMC7060318; doi:10.1038/s41467-020-15065-7)
Supplement: Supplementary file 4 — Supplementary Dataset 3 [file 41467_2020_15065_MOESM4_ESM.xlsx]

## Sheet: Meta_MOA
Supplementary Data 3: Summary results for CpG probes with p ≤ 1.0E-03 from the MOA MWAS meta-analysis of SGPD and PEG
Chr	Probe	bp	Gene	Orientation	b	se	p	MASK_snp5_common	MASK_snp5_GMAF1p	probe_Beg	probe_End
1	cg04781796	1959747	GABRD	+	0.81723	0.235756	0.000527432	FALSE	FALSE	1959699	1959748
1	cg27264322	1992046	PRKCZ	+	0.346032	0.103903	0.000867405	TRUE	TRUE	1992046	1992095
1	cg20151494	2047581	PRKCZ	+	0.800449	0.240589	0.000877761	TRUE	TRUE	2047582	2047631
1	cg08468599	2182126	SKI	+	1.07797	0.326715	0.00096881	FALSE	FALSE	2182126	2182175
1	cg20664247	2345475	PEX10	-	-0.91749	0.276643	0.000911481	FALSE	FALSE	2345426	2345475
1	cg02073224	3458304	MIR551A	-	-0.790976	0.216374	0.000256589	TRUE	FALSE	3458255	3458304
1	cg21220721	6341230	ACOT7	-	0.855582	0.242726	0.000423664	FALSE	FALSE	6341230	6341279
1	cg19095000	11711141	FBXO44	+	-1.6961	0.451056	0.000169714	FALSE	FALSE	11711092	11711141
1	cg21581845	15127680	KAZN	+	0.885905	0.25974	0.000647863	FALSE	FALSE	15127680	15127729
1	cg15624109	19816162	CAPZB	-	0.972823	0.246868	8.1256e-05	TRUE	TRUE	19816163	19816212
1	cg04087271	20915334	CDA	+	-0.887177	0.236228	0.000172929	FALSE	FALSE	20915335	20915384
1	cg25199552	23350054	KDM1A	+	-0.901071	0.239339	0.00016666	FALSE	FALSE	23350005	23350054
1	cg27058497	25291546	RUNX3	-	0.834465	0.22808	0.000253551	FALSE	FALSE	25291497	25291546
1	cg09993145	25291905	RUNX3	-	0.618596	0.175238	0.00041551	FALSE	FALSE	25291857	25291906
1	cg15694146	27823372	WASF2	-	1.19153	0.287378	3.38025e-05	FALSE	FALSE	27823373	27823422
1	cg27553626	28158892	PPP1R8	+	-1.89894	0.571502	0.000891422	FALSE	FALSE	28158893	28158942
1	cg15580226	31362242	SDC3	-	-0.923274	0.254635	0.000287983	FALSE	FALSE	31362193	31362242
1	cg17170190	44445979	B4GALT2	+	-2.37425	0.52303	5.6407e-06	FALSE	FALSE	44445980	44446029
1	cg00653085	53385434	ECHDC2	-	-1.55068	0.44513	0.000494616	FALSE	FALSE	53385385	53385434
1	cg22861286	54757003	SSBP3-AS1	+	-0.867282	0.214504	5.27269e-05	FALSE	FALSE	54757004	54757053
1	cg25287153	78408890	NEXN	+	-1.58438	0.455252	0.000501013	FALSE	FALSE	78408841	78408890
1	cg01425718	81974159	LOC101927434	-	-1.25149	0.374113	0.000822164	FALSE	FALSE	81974110	81974159
1	cg22529952	84813212	UOX	-	-1.51361	0.391112	0.000108834	FALSE	FALSE	84813213	84813262
1	cg13547559	85960789	DDAH1	-	0.574301	0.174491	0.000997296	FALSE	FALSE	85960790	85960839
1	cg05295584	109399734	AKNAD1	-	-1.9904	0.580547	0.000606947	FALSE	FALSE	109399685	109399734
1	cg20569855	109824440	PSRC1	-	-1.52089	0.413752	0.000237049	FALSE	FALSE	109824392	109824441
1	cg24641737	111743271	DENND2D	-	-1.61859	0.467496	0.00053568	FALSE	FALSE	111743272	111743321
1	cg26366091	111770274	CHI3L2	+	-1.45365	0.431766	0.000760579	FALSE	FALSE	111770225	111770274
1	cg07570898	117280833	CD2	+	-1.704	0.411922	3.52324e-05	FALSE	FALSE	117280784	117280833
1	cg13129833	145023679	PDE4DIP	-	-1.67952	0.455268	0.00022506	FALSE	FALSE	145023680	145023729
1	cg10976961	145474899	LIX1L	+	-0.854937	0.255311	0.000812163	FALSE	FALSE	145474900	145474949
1	cg12401651	150669681	GOLPH3L	-	1.76906	0.517126	0.000624065	FALSE	FALSE	150669682	150669731
1	cg07797421	154833700	KCNN3	-	1.71578	0.509697	0.000761933	FALSE	FALSE	154833700	154833749
1	cg17329534	154980743	ZBTB7B	+	-1.71198	0.443339	0.000112669	FALSE	FALSE	154980694	154980743
1	cg11402704	155296066	RUSC1	+	-1.11696	0.301301	0.000209624	FALSE	FALSE	155296067	155296116
1	cg20310385	171639856	-	NA	-1.70179	0.474925	0.000339293	FALSE	FALSE	171639807	171639856
1	cg22346461	183155573	LAMC2	+	1.45432	0.395627	0.00023694	FALSE	FALSE	183155574	183155623
1	cg24461171	197745025	DENND1B	-	-1.70719	0.512245	0.000859882	FALSE	FALSE	197744976	197745025
1	cg15015980	206856073	MAPKAPK2	+	-2.39135	0.698916	0.000622744	FALSE	FALSE	206856074	206856123
1	cg26886965	207672696	CR1	+	-0.923866	0.210869	1.18004e-05	TRUE	FALSE	207672697	207672746
1	cg12721068	222695923	HHIPL2	-	0.913572	0.266477	0.000607306	FALSE	FALSE	222695924	222695973
1	cg27444913	230244525	GALNT2	+	-1.89172	0.502093	0.000164781	FALSE	FALSE	230244476	230244525
1	cg16576033	235268621	SNORA14B	-	-0.958595	0.248747	0.000116348	FALSE	FALSE	235268622	235268671
1	cg10376100	236017278	-	NA	-0.681644	0.203654	0.000816693	FALSE	FALSE	236017279	236017328
1	cg11987916	244008859	-	NA	-1.12305	0.257595	1.3022e-05	FALSE	FALSE	244008810	244008859
1	cg23012600	244088110	-	NA	-0.811671	0.243586	0.000861717	FALSE	FALSE	244088061	244088110
2	ch.2.252555R	252555	-	-	-0.919932	0.26877	0.000619919	FALSE	FALSE	9381783	9381832
2	cg01385533	1482597	TPO	+	1.54901	0.424047	0.000259277	FALSE	FALSE	1482598	1482647
2	cg07078329	9697298	ADAM17	-	-0.973328	0.275296	0.000406908	FALSE	FALSE	9697299	9697348
2	cg22330841	18537573	RDH14	-	-1.11259	0.33043	0.00075968	FALSE	FALSE	18537574	18537623
2	cg15741935	27397701	TCF23	+	-1.56814	0.428156	0.000249727	FALSE	FALSE	27397702	27397751
2	cg17738841	31094363	CAPN13	-	1.06005	0.319971	0.00092313	FALSE	FALSE	31094364	31094413
2	cg19445734	55566679	CCDC88A	-	-0.942573	0.281041	0.000796904	FALSE	FALSE	55566630	55566679
2	cg24166814	56067277	EFEMP1	-	-1.01069	0.288515	0.000459921	FALSE	FALSE	56067278	56067327
2	cg04648494	74228640	TET3	+	-1.58467	0.464002	0.000637299	FALSE	FALSE	74228641	74228690
2	cg23902361	85810844	VAMP5	+	-1.12769	0.328633	0.00060034	FALSE	FALSE	85810845	85810894
2	cg01649623	100260478	REV1	-	-1.81681	0.500867	0.000286363	FALSE	FALSE	100260429	100260478
2	cg10363926	109921282	MIR4266	-	-1.57569	0.433238	0.000275823	FALSE	FALSE	109921283	109921332
2	cg11310125	113239311	TTL	+	2.30506	0.626396	0.000233351	FALSE	FALSE	113239311	113239360
2	cg24998649	127825935	BIN1	-	-1.27446	0.340569	0.000182464	FALSE	FALSE	127825935	127825984
2	cg11464160	131870398	PLEKHB2	+	-1.34433	0.381546	0.000426075	FALSE	FALSE	131870399	131870448
2	cg03183618	134964228	MGAT5	+	-1.71778	0.497103	0.000549095	FALSE	FALSE	134964229	134964278
2	cg02336442	139658821	-	NA	1.74589	0.523742	0.000857619	FALSE	FALSE	139658822	139658871
2	cg01566396	161126295	LOC100505984	-	0.478909	0.142118	0.000752224	FALSE	FALSE	161126246	161126295
2	cg10610181	168572517	-	NA	0.989896	0.29666	0.00084749	FALSE	FALSE	168572468	168572517
2	cg18011672	190522601	ASNSD1	+	1.0115	0.283254	0.000355621	FALSE	FALSE	190522602	190522651
2	cg18685915	202015549	CFLAR-AS1	-	-1.82016	0.527229	0.000555822	FALSE	FALSE	202015500	202015549
2	cg10240150	204570067	CD28	+	1.22288	0.368695	0.000910625	FALSE	FALSE	204570068	204570117
2	cg01830674	219433148	USP37	-	2.87596	0.740831	0.00010357	FALSE	FALSE	219433148	219433197
2	cg04998209	219905959	CFAP65	-	0.86869	0.228317	0.000141945	FALSE	FALSE	219905960	219906009
2	cg02879423	224806760	WDFY1	-	-0.785198	0.203356	0.000112831	FALSE	FALSE	224806761	224806810
2	cg21532103	238535538	LRRFIP1	+	-1.33011	0.38656	0.000579796	FALSE	FALSE	238535489	238535538
2	cg16173109	242945447	LOC102723927	+	1.22468	0.325472	0.000168028	FALSE	FALSE	242945448	242945497
3	cg07705835	9959128	IL17RC	+	-1.52324	0.45055	0.000722633	FALSE	FALSE	9959129	9959178
3	cg00296038	11624533	VGLL4	-	-1.66288	0.431106	0.000114676	FALSE	FALSE	11624484	11624533
3	cg22259536	31763271	OSBPL10	-	1.01636	0.2925	0.000511371	FALSE	FALSE	31763272	31763321
3	cg24264962	31958652	ZNF860	+	-2.63857	0.742504	0.000379975	FALSE	FALSE	31958603	31958652
3	cg09619751	34429403	PDCD6IP	+	-2.01493	0.595668	0.000717949	FALSE	FALSE	34429404	34429453
3	cg21539229	48413146	FBXW12	+	-2.07575	0.617528	0.000775519	FALSE	FALSE	48413147	48413196
3	cg03655330	50337494	HYAL3	-	-1.51909	0.441592	0.000581663	FALSE	FALSE	50337445	50337494
3	cg04104820	52291169	PPM1M	+	1.08589	0.308117	0.000424645	FALSE	FALSE	52291170	52291219
3	cg12941836	52869288	MUSTN1	-	-1.93783	0.584101	0.000907818	FALSE	FALSE	52869289	52869338
3	cg15417641	53700141	CACNA1D	+	-0.448319	0.121278	0.0002185	FALSE	FALSE	53700092	53700141
3	cg00336149	53700195	CACNA1D	+	-0.654318	0.189017	0.000536803	FALSE	FALSE	53700196	53700245
3	cg21188533	53700263	CACNA1D	+	-0.344752	0.095056	0.000286926	FALSE	FALSE	53700214	53700263
3	cg04246167	58984465	C3orf67	-	0.991744	0.293837	0.00073775	FALSE	FALSE	58984416	58984465
3	cg09558463	61733683	PTPRG	+	1.72161	0.511727	0.00076732	FALSE	FALSE	61733684	61733733
3	cg15491385	72537392	RYBP	-	-1.49241	0.419109	0.000369574	FALSE	FALSE	72537343	72537392
3	cg16921789	88031773	HTR1F	+	0.845511	0.249098	0.000688057	FALSE	FALSE	88031774	88031823
3	cg19206910	93781998	DHFR2	-	2.79909	0.688087	4.74325e-05	FALSE	FALSE	93781949	93781998
3	cg05588508	120007636	-	NA	1.05512	0.311222	0.000698281	FALSE	FALSE	120007637	120007686
3	cg16846518	128062608	DNAJB8-AS1	+	0.957746	0.286662	0.000834701	FALSE	FALSE	128062559	128062608
3	cg07841173	128210150	GATA2	-	-1.22322	0.337128	0.000285235	FALSE	FALSE	128210101	128210150
3	cg04754652	150921051	-	NA	1.09369	0.332301	0.000997362	FALSE	FALSE	150921052	150921101
3	cg11979011	156806144	-	NA	-0.83256	0.225184	0.00021795	FALSE	FALSE	156806145	156806194
3	cg18802998	172444423	-	NA	-0.762773	0.231691	0.000994068	FALSE	FALSE	172444424	172444473
3	cg22160300	176827739	TBL1XR1	-	-0.546343	0.162518	0.000774527	FALSE	FALSE	176827690	176827739
3	cg02637593	189526150	TP63	+	-1.6906	0.437606	0.000111866	FALSE	FALSE	189526150	189526199
3	cg01139553	193493033	OPA1-AS1	-	-1.90581	0.548574	0.000512543	FALSE	FALSE	193493033	193493082
3	cg05480110	195534854	MUC4	-	1.54204	0.399046	0.000111407	FALSE	FALSE	195534806	195534855
3	cg06629120	197181773	BDH1	-	0.5998	0.165153	0.000281459	FALSE	FALSE	197181774	197181823
4	cg14497649	528497	PIGG	+	-0.22856	0.0652776	0.000462913	TRUE	TRUE	528498	528547
4	cg18176712	671489	MYL5	+	-1.74734	0.49143	0.000377084	FALSE	FALSE	671490	671539
4	cg05178683	958773	DGKQ	-	-1.26096	0.357904	0.000426414	FALSE	FALSE	958774	958823
4	cg13965224	1218386	CTBP1-AS	+	1.48817	0.392151	0.000147705	FALSE	FALSE	1218337	1218386
4	cg03443467	2813458	SH3BP2	+	-1.67997	0.457767	0.000242616	FALSE	FALSE	2813459	2813508
4	cg15875904	3680721	LOC100133461	-	-0.687022	0.179546	0.000130013	FALSE	FALSE	3680672	3680721
4	cg08583231	22999086	GBA3	+	-2.25444	0.562204	6.07166e-05	FALSE	FALSE	22999086	22999135
4	cg16847428	26095438	SMIM20	+	-0.722552	0.202953	0.000370572	FALSE	FALSE	26095439	26095488
4	cg07522516	48492196	ZAR1	+	1.47574	0.381795	0.000110967	FALSE	FALSE	48492148	48492197
4	cg25841625	77119588	SCARB2	-	-0.973783	0.244779	6.94372e-05	FALSE	FALSE	77119589	77119638
4	cg01215215	77878910	SEPT11	+	1.73077	0.514899	0.000775547	FALSE	FALSE	77878861	77878910
4	cg26396815	102878132	BANK1	+	2.06086	0.495136	3.15179e-05	FALSE	FALSE	102878083	102878132
4	cg06690548	139162808	SLC7A11	-	1.09354	0.202034	6.20935e-08	FALSE	FALSE	139162759	139162808
4	cg12010173	185768305	MIR3945HG	-	0.904551	0.273897	0.000958173	FALSE	FALSE	185768256	185768305
4	cg11051295	185876283	MIR4455	-	2.25394	0.656763	0.000599366	FALSE	FALSE	185876234	185876283
4	cg17632096	188139877	-	NA	-1.43349	0.430687	0.000873557	FALSE	FALSE	188139877	188139926
5	cg23251141	496464	LOC100288152	+	0.482228	0.134902	0.000350704	FALSE	FALSE	496465	496514
5	cg05683049	24645093	CDH10	-	1.46744	0.444578	0.000964227	FALSE	FALSE	24645044	24645093
5	cg06697455	27039965	CDH9	-	1.90557	0.468094	4.68294e-05	FALSE	FALSE	27039966	27040015
5	cg01066179	31076758	CDH6	+	0.865714	0.259235	0.000839322	FALSE	FALSE	31076709	31076758
5	cg00960906	31769846	PDZD2	+	-1.10713	0.321727	0.000579084	FALSE	FALSE	31769847	31769896
5	cg11064966	32506514	ZFR	-	-1.07753	0.307919	0.000466316	FALSE	FALSE	32506465	32506514
5	cg03909500	33936597	RXFP3	+	1.52293	0.426676	0.000357949	FALSE	FALSE	33936548	33936597
5	cg23987137	58653624	PDE4D	-	1.42521	0.41406	0.000577329	FALSE	FALSE	58653575	58653624
5	cg00529697	75013131	POC5	-	1.82855	0.522583	0.000466908	FALSE	FALSE	75013131	75013180
5	cg18498987	88179539	MEF2C	-	1.40491	0.393977	0.000362501	FALSE	FALSE	88179539	88179588
5	cg11890437	110848437	STARD4	-	1.70015	0.455606	0.000190245	FALSE	FALSE	110848388	110848437
5	cg23205886	138611766	MATR3	+	-1.12597	0.331569	0.000684104	FALSE	FALSE	138611767	138611816
5	cg26182487	148521226	ABLIM3	+	2.75236	0.793923	0.000526726	FALSE	FALSE	148521178	148521227
5	cg19769715	149636363	CAMK2A	-	1.83874	0.547139	0.000777584	FALSE	FALSE	149636364	149636413
5	cg01201215	151137430	ATOX1	-	-1.19319	0.280046	2.03785e-05	FALSE	FALSE	151137431	151137480
5	cg04835925	157107153	C5orf52	+	1.86391	0.566232	0.000995551	FALSE	FALSE	157107104	157107153
5	cg19459094	176856845	GRK6	+	-2.25337	0.512605	1.10303e-05	FALSE	FALSE	176856846	176856895
6	cg23946695	1609223	FOXC1	+	0.864303	0.260168	0.000893438	FALSE	FALSE	1609175	1609224
6	cg02037794	3750475	PXDC1	-	-1.42554	0.411244	0.000527444	FALSE	FALSE	3750476	3750525
6	cg22505205	7726983	BMP6	+	-1.20456	0.365279	0.000975045	FALSE	FALSE	7726934	7726983
6	cg20510285	11263797	NEDD9	-	-1.22653	0.291352	2.55621e-05	FALSE	FALSE	11263798	11263847
6	cg14840502	22623897	HDGFL1	+	-1.88518	0.553891	0.000665236	FALSE	FALSE	22623848	22623897
6	cg26113448	27248065	POM121L2	-	1.8312	0.463279	7.72793e-05	TRUE	FALSE	27248016	27248065
6	cg19654869	27656290	LINC01012	+	1.78592	0.537376	0.00088923	FALSE	FALSE	27656242	27656291
6	cg24717325	28784509	LINC01623	-	0.794587	0.228589	0.000508858	FALSE	FALSE	28784510	28784559
6	cg05235884	30131806	TRIM15	+	-1.77623	0.473591	0.000176437	FALSE	FALSE	30131758	30131807
6	cg00783730	30689216	TUBB	+	1.88314	0.502987	0.000181183	FALSE	FALSE	30689168	30689217
6	cg13978352	30908706	DPCR1	+	-0.481369	0.142466	0.000727956	FALSE	FALSE	30908657	30908706
6	cg26504614	31382102	MICA	+	1.82965	0.520679	0.000441468	FALSE	FALSE	31382053	31382102
6	cg04856022	32122955	LOC100507547	-	-1.01013	0.305534	0.00094597	FALSE	FALSE	32122906	32122955
6	cg17369196	32784487	HLA-DOB	-	-1.33237	0.361186	0.00022524	FALSE	FALSE	32784488	32784537
6	cg04022112	33146323	COL11A2	-	-1.69961	0.489028	0.000509921	FALSE	FALSE	33146274	33146323
6	cg12721695	33180415	RING1	+	-1.36447	0.372168	0.00024611	FALSE	FALSE	33180416	33180465
6	cg27182159	33241226	RPS18	+	-1.50055	0.33991	1.01227e-05	FALSE	FALSE	33241227	33241276
6	cg00187059	33289693	DAXX	-	-1.19815	0.331696	0.000303614	FALSE	FALSE	33289644	33289693
6	cg21547095	33360836	KIFC1	+	-1.50295	0.402482	0.000188306	FALSE	FALSE	33360837	33360886
6	cg09473282	35115955	TCP11	-	-1.84181	0.52243	0.000422723	FALSE	FALSE	35115956	35116005
6	cg14284211	35570224	MIR5690	-	-1.80606	0.456733	7.67598e-05	FALSE	FALSE	35570225	35570274
6	cg03546163	35654363	FKBP5	-	-0.648589	0.138255	2.71548e-06	FALSE	FALSE	35654314	35654363
6	cg25114611	35696870	FKBP5	-	-1.27294	0.334301	0.00014023	FALSE	FALSE	35696821	35696870
6	cg08915438	35697759	FKBP5	-	-0.717401	0.189318	0.000151019	FALSE	FALSE	35697710	35697759
6	cg24627621	42109176	C6orf132	-	1.40536	0.408941	0.000589082	FALSE	FALSE	42109127	42109176
6	cg20732076	42335231	TRERF1	-	-1.50429	0.422314	0.000368	FALSE	FALSE	42335182	42335231
6	cg13387050	42900231	CNPY3	+	-1.72009	0.50217	0.000614077	TRUE	FALSE	42900182	42900231
6	cg13678049	43149356	CUL9	+	-1.01526	0.281422	0.000309023	FALSE	FALSE	43149357	43149406
6	cg02339682	56819432	DST	-	1.64314	0.485026	0.0007047	FALSE	FALSE	56819384	56819433
6	cg20619563	84621458	CYB5R4	+	-1.19104	0.342493	0.000505988	TRUE	FALSE	84621459	84621508
6	cg05949660	109777642	MICAL1	-	-1.2208	0.365921	0.000849204	FALSE	FALSE	109777643	109777692
6	cg21889703	136607649	BCLAF1	-	-0.826752	0.25089	0.000983263	FALSE	FALSE	136607650	136607699
6	cg00994250	151087821	PLEKHG1	+	-1.64198	0.39857	3.79393e-05	FALSE	FALSE	151087822	151087871
6	cg26701785	158448455	SYNJ2	+	-0.700927	0.172297	4.73903e-05	TRUE	TRUE	158448455	158448504
6	cg05987787	158448508	SYNJ2	+	-1.22476	0.331163	0.000217004	FALSE	FALSE	158448460	158448509
6	cg02272278	158448578	SYNJ2	+	-0.833283	0.240793	0.000539017	FALSE	FALSE	158448529	158448578
6	cg02627227	161664638	AGPAT4	-	-0.933913	0.28	0.00085176	FALSE	FALSE	161664639	161664688
6	cg19851574	167178233	RPS6KA2	-	0.534364	0.147766	0.000298849	FALSE	FALSE	167178233	167178282
6	cg15090899	167178260	RPS6KA2	-	0.987492	0.256336	0.000116997	FALSE	FALSE	167178260	167178309
6	cg17732216	167178280	RPS6KA2	-	0.528265	0.14376	0.000238194	FALSE	FALSE	167178280	167178329
7	cg21248060	1039957	CYP2W1	+	1.25868	0.34102	0.000223437	FALSE	FALSE	1039957	1040006
7	cg16176069	1062784	MIR339	-	1.62574	0.418781	0.000103568	TRUE	TRUE	1062735	1062784
7	cg19053889	1098703	GPR146	+	-1.01003	0.282894	0.000356515	FALSE	FALSE	1098654	1098703
7	cg20697025	1553203	INTS1	-	-1.03833	0.29701	0.000472407	FALSE	FALSE	1553155	1553204
7	cg23285459	2802560	GNA12	-	0.318391	0.0849625	0.000178653	TRUE	FALSE	2802560	2802609
7	cg00947599	2802697	GNA12	-	0.37121	0.104535	0.000383699	FALSE	FALSE	2802698	2802747
7	cg15638239	3025736	CARD11	-	-2.45155	0.707955	0.000534469	FALSE	FALSE	3025737	3025786
7	cg17552471	4678661	FOXK1	+	-1.57998	0.446688	0.000404554	FALSE	FALSE	4678612	4678661
7	cg08363345	4752063	FOXK1	+	-1.05274	0.311315	0.000720679	FALSE	FALSE	4752064	4752113
7	cg10950593	6212775	USP42	+	-1.2418	0.330138	0.000168921	FALSE	FALSE	6212776	6212825
7	cg25577322	17338213	AHR	+	1.83773	0.531524	0.000545282	FALSE	FALSE	17338165	17338214
7	cg14527108	27144854	-	NA	1.79481	0.53266	0.000753005	FALSE	FALSE	27144855	27144904
7	cg27397850	27281941	EVX1	+	1.18632	0.3567	0.000881559	FALSE	FALSE	27281892	27281941
7	cg22938901	28201106	JAZF1-AS1	+	1.4977	0.412372	0.00028133	FALSE	FALSE	28201107	28201156
7	cg19588408	28848902	CREB5	+	-2.64379	0.802432	0.000985189	FALSE	FALSE	28848854	28848903
7	cg07376561	36022276	LOC101928618	+	1.47796	0.43659	0.000711185	FALSE	FALSE	36022277	36022326
7	cg07470570	70163455	AUTS2	+	-0.958179	0.226269	2.28876e-05	FALSE	FALSE	70163406	70163455
7	cg26069973	80080213	-	NA	1.53732	0.466267	0.000976918	FALSE	FALSE	80080214	80080263
7	cg00035937	91874085	KRIT1	-	-1.28636	0.354177	0.00028127	FALSE	FALSE	91874086	91874135
7	cg19176453	92466331	CDK6	-	2.05439	0.592968	0.000531036	FALSE	FALSE	92466283	92466332
7	cg26647135	99954400	PILRB	+	1.51955	0.403263	0.00016447	FALSE	FALSE	99954401	99954450
7	cg07611843	128453143	FLNC	+	1.02469	0.306232	0.000819543	FALSE	FALSE	128453144	128453193
7	cg03914913	130419754	KLF14	-	1.06999	0.284697	0.000171036	FALSE	FALSE	130419705	130419754
7	cg09859034	131233342	PODXL	-	-1.35007	0.400133	0.000740672	FALSE	FALSE	131233293	131233342
7	cg08824245	134916274	STRA8	+	-0.998571	0.297388	0.00078562	FALSE	FALSE	134916225	134916274
7	cg15751131	140090416	SLC37A3	-	1.30285	0.392417	0.000899915	FALSE	FALSE	140090368	140090417
7	cg07970948	149543165	ZNF862	+	1.11266	0.32319	0.000575849	FALSE	FALSE	149543117	149543166
7	cg17806882	150216872	GIMAP7	+	-0.739834	0.183746	5.66388e-05	FALSE	FALSE	150216823	150216872
7	cg19555191	154474067	PAXIP1-AS2	+	-0.558578	0.165416	0.000733306	FALSE	FALSE	154474018	154474067
7	cg14878520	156802150	MNX1	-	1.21646	0.357783	0.000673872	FALSE	FALSE	156802151	156802200
7	cg23618588	158286570	PTPRN2	-	0.825786	0.241271	0.000620156	FALSE	FALSE	158286571	158286620
8	cg21006256	1273592	LOC286083	-	0.436231	0.127812	0.000642372	TRUE	FALSE	1273592	1273641
8	cg17155499	11644644	FDFT1	+	-1.21541	0.326312	0.000195566	FALSE	FALSE	11644595	11644644
8	cg24921221	12584192	MIR3926-2	+	-1.17351	0.355619	0.000967121	FALSE	FALSE	12584143	12584192
8	cg16800975	17434541	PDGFRL	+	1.33711	0.388162	0.000571621	FALSE	FALSE	17434541	17434590
8	cg16102063	22298240	PPP3CC	+	1.23014	0.353088	0.00049409	FALSE	FALSE	22298192	22298241
8	cg23280999	37378276	LINC01605	-	1.5063	0.410371	0.000242	FALSE	FALSE	37378227	37378276
8	cg05279866	37378355	LINC01605	-	1.23649	0.337444	0.00024804	FALSE	FALSE	37378306	37378355
8	cg03015942	49229380	LOC101929268	+	-1.52314	0.426867	0.000359474	FALSE	FALSE	49229381	49229430
8	cg19913199	60674791	-	NA	1.4755	0.442284	0.000849656	FALSE	FALSE	60674742	60674791
8	cg21130958	75898238	CRISPLD1	+	-1.12165	0.30886	0.000281706	FALSE	FALSE	75898239	75898288
8	cg08155591	86099504	E2F5	+	-2.3476	0.588738	6.67708e-05	FALSE	FALSE	86099505	86099554
8	cg10410170	90997072	NBN	-	1.13652	0.343747	0.000945451	FALSE	FALSE	90997023	90997072
8	cg10011091	104424477	SLC25A32	-	-0.858895	0.256115	0.000797791	FALSE	FALSE	104424428	104424477
8	cg20426946	104511776	RIMS2	+	1.21281	0.362602	0.000823594	FALSE	FALSE	104511776	104511825
8	cg09970569	109094032	RSPO2	-	1.83776	0.502167	0.000252549	FALSE	FALSE	109093983	109094032
8	cg20362689	112482677	LINC01609	-	-1.95404	0.560917	0.000494602	FALSE	FALSE	112482629	112482678
8	cg26038514	131265658	ASAP1	-	-0.179674	0.0414999	1.49445e-05	TRUE	TRUE	131265609	131265658
8	cg21653105	134075028	SLA	-	-1.02783	0.260573	7.99597e-05	FALSE	FALSE	134075029	134075078
8	cg25389145	141220490	TRAPPC9	-	1.18203	0.341274	0.000533055	TRUE	FALSE	141220441	141220490
8	cg11873462	144611940	ZC3H3	-	-1.18622	0.356129	0.000865771	FALSE	FALSE	144611941	144611990
8	cg02623114	145015122	PLEC	-	-2.02563	0.501759	5.41268e-05	FALSE	FALSE	145015073	145015122
8	cg16001422	145022842	PLEC	-	-2.41086	0.474215	3.69757e-07	FALSE	FALSE	145022793	145022842
9	cg14080050	33159025	B4GALT1-AS1	+	-1.78933	0.422331	2.26733e-05	FALSE	FALSE	33158976	33159025
9	cg02881189	35111032	FAM214B	-	-1.00353	0.272161	0.000226675	FALSE	FALSE	35111033	35111082
9	cg06705237	97402555	FBP1	-	-0.956353	0.2769	0.000552786	FALSE	FALSE	97402506	97402555
9	cg14226212	113530240	MUSK	+	1.59914	0.39481	5.11294e-05	FALSE	FALSE	113530241	113530290
9	cg05072215	128001885	HSPA5	-	-0.705901	0.173008	4.50028e-05	TRUE	TRUE	128001836	128001885
9	cg14012059	130222969	LRSAM1	+	0.988827	0.278808	0.000390194	FALSE	FALSE	130222920	130222969
9	cg14286292	130546644	MIR3960	+	-1.33985	0.356105	0.000168209	FALSE	FALSE	130546644	130546693
9	cg13920768	133557644	EXOSC2	+	2.16745	0.625331	0.000528103	FALSE	FALSE	133557596	133557645
9	cg14541011	135989682	RALGDS	-	-1.26808	0.359689	0.000422705	FALSE	FALSE	135989683	135989732
9	cg14335159	137426436	COL5A1	+	0.338735	0.102107	0.000908427	FALSE	FALSE	137426387	137426436
9	cg01080407	139302769	SDCCAG3	-	-1.59863	0.476814	0.0008002	FALSE	FALSE	139302720	139302769
9	cg06204126	139890188	CLIC3	-	-0.831103	0.204602	4.86439e-05	FALSE	FALSE	139890139	139890188
9	cg13905081	140199209	NRARP	-	-1.20267	0.361073	0.00086587	FALSE	FALSE	140199160	140199209
10	cg02204442	1234378	LINC00200	+	-1.49857	0.446739	0.000795174	FALSE	FALSE	1234329	1234378
10	ch.10.2166669R	2166669	-	-	1.41977	0.421572	0.00075769	FALSE	FALSE	103204228	103204277
10	cg04196119	4517246	LINC00703	+	0.476951	0.144057	0.000930133	TRUE	TRUE	4517247	4517296
10	cg12664173	6220910	PFKFB3	+	1.5486	0.442052	0.000459692	FALSE	FALSE	6220910	6220959
10	cg00160253	15137523	C10orf111	-	2.35468	0.647812	0.000278174	FALSE	FALSE	15137474	15137523
10	cg09216670	22999381	PIP4K2A	-	1.7275	0.438557	8.18035e-05	FALSE	FALSE	22999382	22999431
10	cg04943713	35456472	CREM	+	-1.22037	0.367296	0.000891877	FALSE	FALSE	35456473	35456522
10	cg05009100	44321630	LINC00619	+	1.816	0.529316	0.000601682	FALSE	FALSE	44321631	44321680
10	cg24446932	46976264	SYT15	-	-1.36495	0.393587	0.000524405	FALSE	FALSE	46976265	46976314
10	cg03917492	49663159	ARHGAP22	-	-1.26998	0.379334	0.000814174	FALSE	FALSE	49663111	49663160
10	cg02863179	63779053	ARID5B	+	0.801656	0.243373	0.000987911	FALSE	FALSE	63779004	63779053
10	cg22900360	72360372	PRF1	-	-1.59624	0.420236	0.000145612	FALSE	FALSE	72360323	72360372
10	cg23761815	73083123	SLC29A3	+	-1.48717	0.35115	2.28417e-05	FALSE	FALSE	73083124	73083173
10	cg26033520	74004071	ASCC1	-	-1.467	0.25967	1.60945e-08	TRUE	FALSE	74004071	74004120
10	cg09801824	74076930	DNAJB12	-	-1.93223	0.481628	6.02405e-05	FALSE	FALSE	74076881	74076930
10	cg14333542	75647561	CAMK2G	-	-1.11697	0.328307	0.00066844	FALSE	FALSE	75647512	75647561
10	cg02976898	76742856	LOC101929165	+	-2.38628	0.672401	0.000386863	FALSE	FALSE	76742807	76742856
10	cg15701794	77156421	ZNF503-AS2	+	1.38003	0.407024	0.000697547	FALSE	FALSE	77156373	77156422
10	cg05226180	79362117	KCNMA1	-	-1.42931	0.387296	0.000223823	FALSE	FALSE	79362068	79362117
10	cg20148003	97454567	TCTN3	-	1.61597	0.464912	0.000509223	FALSE	FALSE	97454568	97454617
10	cg12661092	98861029	SLIT1-AS1	+	1.44477	0.433553	0.000861002	FALSE	FALSE	98860980	98861029
10	cg27449572	100024278	LOXL4	-	-1.02425	0.286318	0.000347113	TRUE	FALSE	100024229	100024278
10	cg02651288	132847005	TCERG1L-AS1	+	0.498766	0.147922	0.000746733	FALSE	FALSE	132846956	132847005
10	cg04757991	133208984	TCERG1L	-	-1.06838	0.320109	0.000845249	FALSE	FALSE	133208985	133209034
10	cg18962077	134095934	STK32C	-	-1.63818	0.473281	0.000537536	FALSE	FALSE	134095935	134095984
10	cg06620016	134141831	STK32C	-	0.837645	0.243272	0.000574777	FALSE	FALSE	134141782	134141831
10	cg22814801	134558243	NKX6-2	-	-1.4878	0.413333	0.000318811	FALSE	FALSE	134558244	134558293
11	cg18169245	556482	LMNTD2	-	-1.20301	0.334022	0.000316281	FALSE	FALSE	556483	556532
11	cg14377687	1220228	MUC5B	+	-0.809688	0.222375	0.000271486	FALSE	FALSE	1220179	1220228
11	cg10991175	2182300	INS	-	-1.13819	0.286226	6.99256e-05	FALSE	FALSE	2182301	2182350
11	cg23951171	3003090	NAP1L4	-	-1.42861	0.419666	0.000663669	TRUE	FALSE	3003042	3003091
11	cg27132391	6341850	PRKCDBP	-	2.2941	0.675529	0.00068376	FALSE	FALSE	6341802	6341851
11	cg27143049	14665558	-	NA	-2.19586	0.483437	5.56723e-06	FALSE	FALSE	14665510	14665559
11	cg16997203	44972679	TP53I11	-	-0.95188	0.277567	0.000604982	FALSE	FALSE	44972679	44972728
11	cg05506446	46409501	CHRM4	-	-1.91948	0.555304	0.000546983	FALSE	FALSE	46409501	46409550
11	cg19668951	47430812	SLC39A13	+	-1.38054	0.390409	0.000406035	FALSE	FALSE	47430813	47430862
11	cg01708924	64089278	PRDX5	+	1.84688	0.535615	0.000564431	FALSE	FALSE	64089279	64089328
11	cg26615176	65150416	SLC25A45	-	-1.90156	0.549061	0.000533601	FALSE	FALSE	65150417	65150466
11	cg05330472	66636291	LRFN4	+	1.10792	0.328094	0.000733283	FALSE	FALSE	66636291	66636340
11	cg04494051	67142562	CLCF1	-	-1.68926	0.505712	0.000836675	FALSE	FALSE	67142563	67142612
11	cg10422334	67183616	CARNS1	+	-1.99486	0.458801	1.37393e-05	FALSE	FALSE	67183567	67183616
11	cg10098373	68550390	TESMIN	-	0.258515	0.0768573	0.000769406	TRUE	TRUE	68550341	68550390
11	cg11802013	69469175	CCND1	+	-0.998442	0.287563	0.00051645	FALSE	FALSE	69469176	69469225
11	cg16374093	69931514	ANO1	+	1.70699	0.517009	0.000961125	FALSE	FALSE	69931515	69931564
11	cg22314699	71327885	KRTAP5-11	-	1.13565	0.33949	0.000822304	FALSE	FALSE	71327836	71327885
11	cg26349554	85522295	SYTL2	-	1.43309	0.420187	0.000648222	FALSE	FALSE	85522295	85522344
11	cg16165120	85566439	CCDC83	+	-1.37458	0.398005	0.000552982	FALSE	FALSE	85566440	85566489
11	cg25719786	96439464	LOC105369443	+	1.02093	0.301547	0.000710113	TRUE	FALSE	96439465	96439514
11	cg05468843	117857990	IL10RA	+	-1.4746	0.329172	7.47393e-06	FALSE	FALSE	117857941	117857990
11	cg10334741	128321749	ETS1	-	-2.64231	0.75006	0.000427016	FALSE	FALSE	128321701	128321750
11	cg25859670	132031417	NTM	+	-2.16048	0.642268	0.000768696	FALSE	FALSE	132031417	132031466
12	cg21225563	6645571	GAPDH	+	-0.89291	0.259009	0.000565993	TRUE	FALSE	6645572	6645621
12	cg23332732	26986274	ITPR2	-	2.17208	0.620761	0.000466899	FALSE	FALSE	26986226	26986275
12	cg07240557	27396937	STK38L	+	-1.57871	0.409681	0.000116441	FALSE	FALSE	27396938	27396987
12	cg27662789	43666281	ADAMTS20	-	0.604141	0.166272	0.000279646	FALSE	FALSE	43666282	43666331
12	cg19601035	48399140	COL2A1	-	-1.15433	0.310906	0.00020497	FALSE	FALSE	48399091	48399140
12	cg11661914	49180849	ADCY6	-	-0.339853	0.100189	0.000693557	FALSE	FALSE	49180850	49180899
12	cg10238080	50445058	ASIC1	+	-1.31862	0.357964	0.000229892	FALSE	FALSE	50445059	50445108
12	cg21422475	51890999	SLC4A8	+	1.46947	0.402757	0.000263744	FALSE	FALSE	51891000	51891049
12	cg13221107	52846088	KRT6B	-	-0.855054	0.257667	0.000905215	FALSE	FALSE	52846039	52846088
12	cg06157435	54105467	CALCOCO1	-	-2.16561	0.638033	0.000688302	FALSE	FALSE	54105419	54105468
12	cg25486399	55376897	TESPA1	-	-0.500074	0.140333	0.000365953	FALSE	FALSE	55376848	55376897
12	cg21500166	75603184	KCNC2	-	1.08994	0.319371	0.000643052	FALSE	FALSE	75603184	75603233
12	cg20080079	85430174	-	NA	2.30831	0.63058	0.000251609	FALSE	FALSE	85430125	85430174
12	cg20640246	89749718	DUSP6	-	1.82791	0.506915	0.000311008	FALSE	FALSE	89749669	89749718
12	cg11881599	92814084	CLLU1	+	1.50706	0.371716	5.0275e-05	FALSE	FALSE	92814035	92814084
12	cg25382573	93096844	C12orf74	+	-2.26561	0.599875	0.00015885	FALSE	FALSE	93096796	93096845
12	cg11265839	96643565	ELK3	+	-0.319819	0.09519	0.000779996	FALSE	FALSE	96643516	96643565
12	cg15968895	97300881	NEDD1	+	1.27349	0.363499	0.000459318	TRUE	TRUE	97300882	97300931
12	cg05634630	99251017	ANKS1B	-	0.452352	0.130471	0.000526177	FALSE	FALSE	99251018	99251067
12	cg10887937	112203795	ALDH2	+	1.36355	0.381427	0.000350418	FALSE	FALSE	112203746	112203795
12	cg17415650	113370524	OAS3	+	-1.23644	0.372399	0.000899538	FALSE	FALSE	113370475	113370524
12	cg09148852	122235169	RHOF	-	1.2047	0.322777	0.00018974	FALSE	FALSE	122235170	122235219
12	cg00013441	123258908	CCDC62	+	2.2857	0.62191	0.000237587	FALSE	FALSE	123258860	123258909
12	cg00459509	128642467	LOC101927694	+	-0.193738	0.0571811	0.000703645	TRUE	TRUE	128642418	128642467
13	cg08120511	19412184	ANKRD20A9P	-	0.554538	0.16645	0.000863609	FALSE	FALSE	19412135	19412184
13	cg07433982	45841010	KCTD4	-	-1.90252	0.557569	0.000644476	FALSE	FALSE	45840962	45841011
13	cg03010009	80585265	LINC01080	+	-2.99539	0.692404	1.51791e-05	FALSE	FALSE	80585216	80585265
13	cg27289227	90536270	-	NA	-1.071	0.319598	0.000804926	FALSE	FALSE	90536222	90536271
13	cg05257202	99934873	GPR18	-	0.940609	0.275102	0.000628205	TRUE	FALSE	99934874	99934923
13	cg23013564	114786887	RASA3	-	-1.55857	0.458704	0.000679401	FALSE	FALSE	114786838	114786887
14	cg10264529	24562064	PCK2	+	-1.19792	0.362747	0.000958753	FALSE	FALSE	24562015	24562064
14	cg13106472	30612659	-	NA	-1.39951	0.368242	0.000144394	FALSE	FALSE	30612610	30612659
14	cg01074354	33244107	AKAP6	+	-1.358	0.411404	0.000963749	FALSE	FALSE	33244108	33244157
14	cg10097651	35802397	PSMA6	+	-1.41406	0.388389	0.000271765	FALSE	FALSE	35802398	35802447
14	cg14449958	37075527	NKX2-8	-	-0.571693	0.168654	0.00069959	FALSE	FALSE	37075478	37075527
14	cg24017995	65652792	LOC100128233	-	-1.75801	0.524618	0.000805129	FALSE	FALSE	65652793	65652842
14	cg13525276	81426012	TSHR	+	0.786973	0.233666	0.000757324	FALSE	FALSE	81426013	81426062
14	cg10257671	92629962	CPSF2	+	1.16528	0.337187	0.000548494	FALSE	FALSE	92629913	92629962
14	cg16779347	99829724	BCL11B	-	-1.58744	0.465213	0.000644195	FALSE	FALSE	99829675	99829724
14	cg14489199	101453431	-	NA	-1.43596	0.377403	0.00014189	FALSE	FALSE	101453431	101453480
14	cg13677859	101511143	MIR381HG	+	-1.56089	0.445357	0.000456922	FALSE	FALSE	101511144	101511193
14	cg20005742	103007070	MIR4309	+	-0.58257	0.170221	0.000620636	FALSE	FALSE	103007022	103007071
14	cg09262100	103416268	AMN	+	1.15106	0.348998	0.000973154	FALSE	FALSE	103416269	103416318
14	cg16577823	103591749	TNFAIP2	+	-1.9157	0.529954	0.000300533	FALSE	FALSE	103591750	103591799
14	cg01118348	103992856	TRMT61A	+	-1.41559	0.404035	0.000458961	FALSE	FALSE	103992807	103992856
14	cg16326932	104600043	KIF26A	+	1.01473	0.28364	0.000346873	FALSE	FALSE	104599994	104600043
14	cg13651690	106320748	MIR4507	-	-2.39942	0.644958	0.000199013	FALSE	FALSE	106320748	106320797
15	cg26568226	22913326	CYFIP1	+	1.78276	0.445767	6.35263e-05	FALSE	FALSE	22913326	22913375
15	cg25135755	23894248	MAGEL2	-	0.747762	0.221387	0.00073114	FALSE	FALSE	23894199	23894248
15	cg09886849	25235865	-	NA	-1.25975	0.373304	0.000739236	FALSE	FALSE	25235866	25235915
15	cg01372572	25941836	MIR4715	-	-1.20862	0.352988	0.000617128	FALSE	FALSE	25941837	25941886
15	cg21954650	26487777	LINC00929	+	0.506604	0.134597	0.000167304	TRUE	TRUE	26487778	26487827
15	cg03179496	29212340	APBA2	+	-1.95541	0.473336	3.60983e-05	FALSE	FALSE	29212341	29212390
15	cg12655112	42261154	EHD4	-	-0.829814	0.245801	0.000735591	FALSE	FALSE	42261106	42261155
15	cg04072771	55574912	RAB27A	-	-1.45	0.421886	0.000588326	FALSE	FALSE	55574863	55574912
15	cg02189597	60881071	RORA	-	-1.61893	0.44444	0.000269869	FALSE	FALSE	60881072	60881121
15	cg16330965	66790390	SNAPC5	-	-1.32201	0.399145	0.00092597	FALSE	FALSE	66790391	66790440
15	cg13048962	66790410	SNAPC5	-	-1.24373	0.365851	0.00067494	FALSE	FALSE	66790411	66790460
15	cg25868694	69089281	MIR4312	-	-2.32879	0.575357	5.17554e-05	TRUE	TRUE	69089282	69089331
15	cg11064521	69606134	PAQR5	+	-1.81524	0.512589	0.000398139	FALSE	FALSE	69606135	69606184
15	cg09164206	70786271	LOC101929151	-	-1.67514	0.444023	0.00016152	FALSE	FALSE	70786271	70786320
15	cg18176723	75336436	PPCDC	+	-0.780628	0.225869	0.000548041	FALSE	FALSE	75336437	75336486
15	cg11698750	76005189	CSPG4	-	1.39154	0.406857	0.000625698	FALSE	FALSE	76005141	76005190
15	cg09704544	85616433	PDE8A	+	-1.71729	0.518366	0.000923349	FALSE	FALSE	85616384	85616433
15	cg05173987	90455332	ARPIN	-	1.63329	0.448927	0.000274539	FALSE	FALSE	90455333	90455382
15	cg09088153	96890598	NR2F2	+	1.18171	0.345495	0.000625447	FALSE	FALSE	96890549	96890598
15	cg09528275	99091811	FAM169B	-	1.72716	0.524735	0.000996553	FALSE	FALSE	99091812	99091861
15	cg23990557	99443249	PGPEP1L	-	1.27908	0.357004	0.000339919	FALSE	FALSE	99443250	99443299
15	cg26272088	99443339	PGPEP1L	-	1.77792	0.412766	1.65236e-05	FALSE	FALSE	99443340	99443389
16	cg07971894	1500430	CCDC154	-	-1.47105	0.430563	0.000634171	FALSE	FALSE	1500430	1500479
16	cg00201196	8738469	METTL22	+	1.722	0.475151	0.000289966	FALSE	FALSE	8738420	8738469
16	cg26504467	11318653	SOCS1	-	-1.61645	0.403229	6.10379e-05	FALSE	FALSE	11318654	11318703
16	cg27355006	30913234	CTF1	+	-1.18209	0.344024	0.000590213	FALSE	FALSE	30913235	30913284
16	cg08033935	31505179	SLC5A2	+	-1.82186	0.510156	0.000355381	FALSE	FALSE	31505180	31505229
16	cg08177968	59788728	APOOP5	-	1.99071	0.602035	0.000944236	FALSE	FALSE	59788729	59788778
16	cg07391800	67703917	C16orf86	+	-1.84227	0.559522	0.000992729	FALSE	FALSE	67703918	67703967
16	cg09615688	80982506	PRCAT47	-	0.714766	0.21001	0.00066532	FALSE	FALSE	80982457	80982506
16	cg04658841	85478651	MIR5093	-	-1.37954	0.392747	0.000443838	FALSE	FALSE	85478651	85478700
16	cg04430866	89739680	CDK10	+	-2.73502	0.830566	0.000991394	FALSE	FALSE	89739632	89739681
17	cg03783110	1463739	PITPNA	-	-1.06897	0.299852	0.000363846	FALSE	FALSE	1463739	1463788
17	cg08625564	1553453	RILP	-	-1.92027	0.411136	3.00263e-06	FALSE	FALSE	1553404	1553453
17	cg03214325	1850539	LOC105371485	+	-1.50735	0.443754	0.000681762	FALSE	FALSE	1850539	1850588
17	cg02909097	2843206	LOC101927911	-	1.08432	0.291303	0.000197422	FALSE	FALSE	2843157	2843206
17	cg16390380	3461140	TRPV3	-	-0.597393	0.159915	0.000187201	FALSE	FALSE	3461141	3461190
17	cg27407935	17723235	SREBF1	-	-1.03597	0.307557	0.000756126	FALSE	FALSE	17723236	17723285
17	cg05162900	28808449	GOSR1	+	1.40245	0.425265	0.00097438	FALSE	FALSE	28808450	28808499
17	cg21723861	39686628	KRT19	-	1.62953	0.461451	0.000413512	FALSE	FALSE	39686629	39686678
17	cg12259792	40442580	STAT5A	+	-1.76525	0.512014	0.000565475	FALSE	FALSE	40442581	40442630
17	cg08857797	40927699	VPS25	+	-0.844995	0.254329	0.000892319	FALSE	FALSE	40927650	40927699
17	cg01377475	45505249	EFCAB13	+	-1.08976	0.300455	0.000286703	FALSE	FALSE	45505250	45505299
17	cg26582733	47547707	LOC101927207	-	1.64327	0.49586	0.000919793	FALSE	FALSE	47547707	47547756
17	cg14480531	55700565	LOC101927539	-	1.40473	0.389469	0.00031	FALSE	FALSE	55700566	55700615
17	cg04988978	56359578	MPO	-	-1.55213	0.458352	0.000708326	FALSE	FALSE	56359529	56359578
17	cg13243168	61915833	SMARCD2	-	-1.4154	0.405285	0.000478788	FALSE	FALSE	61915834	61915883
17	cg08813944	71258589	CPSF4L	-	0.70346	0.201923	0.000494347	FALSE	FALSE	71258589	71258638
17	cg03101058	71258936	CPSF4L	-	1.62472	0.470973	0.000561176	FALSE	FALSE	71258887	71258936
17	cg20610950	75096202	MIR6516	+	0.981741	0.200663	9.95735e-07	FALSE	FALSE	75096153	75096202
17	cg21940220	76184081	AFMID	+	-0.837386	0.24681	0.000691717	FALSE	FALSE	76184082	76184131
17	cg07450219	78428858	NPTX1	-	1.73216	0.503818	0.000585896	FALSE	FALSE	78428858	78428907
17	cg00143364	78605344	RPTOR	+	-0.567089	0.170273	0.00086701	FALSE	FALSE	78605296	78605345
17	cg25337513	78800631	LOC101928855	-	-1.54192	0.437295	0.000421832	FALSE	FALSE	78800632	78800681
17	cg11762703	78929938	CHMP6	+	1.17304	0.287373	4.46592e-05	FALSE	FALSE	78929889	78929938
17	cg12681784	79428750	MIR3186	-	1.38385	0.395901	0.000473269	FALSE	FALSE	79428750	79428799
17	cg04250920	79798629	PPP1R27	-	1.72779	0.524889	0.000995787	FALSE	FALSE	79798630	79798679
17	cg10310700	80872461	ZNF750	-	1.18159	0.353248	0.000823034	FALSE	FALSE	80872461	80872510
18	cg26522239	21199097	NPC1	-	-1.44783	0.372598	0.000102012	FALSE	FALSE	21199048	21199097
18	cg21116457	43304007	SLC14A1	+	-0.769023	0.222375	0.000543754	FALSE	FALSE	43304008	43304057
18	cg17589341	43304079	SLC14A1	+	-0.689415	0.195664	0.000425931	FALSE	FALSE	43304080	43304129
18	cg00839844	46474644	SMAD7	-	-1.58889	0.42503	0.000185267	FALSE	FALSE	46474595	46474644
18	cg25458298	46985887	DYM	-	-1.44939	0.434502	0.000850686	TRUE	TRUE	46985838	46985887
18	cg23756872	47014089	MIR1539	+	-1.00753	0.25302	6.8337e-05	FALSE	FALSE	47014090	47014139
18	cg16576811	55888640	NEDD4L	+	1.18007	0.352529	0.000815625	FALSE	FALSE	55888641	55888690
19	cg04179908	4038143	ZBTB7A	-	-0.965505	0.278466	0.000525844	FALSE	FALSE	4038094	4038143
19	cg16242615	4059988	ZBTB7A	-	-0.866072	0.245099	0.000410001	FALSE	FALSE	4059989	4060038
19	cg19423175	4094324	ZBTB7A	-	-1.69206	0.484139	0.000474098	TRUE	FALSE	4094276	4094325
19	cg04273422	6498787	TUBB4A	-	-2.04666	0.579469	0.000412491	FALSE	FALSE	6498788	6498837
19	cg22460173	6536042	TNFSF9	+	1.09854	0.322989	0.000671028	FALSE	FALSE	6536043	6536092
19	cg20478934	10120794	COL5A3	-	-0.442845	0.132442	0.000826724	FALSE	FALSE	10120795	10120844
19	cg00827581	10434088	FDX1L	-	1.67998	0.464488	0.000298205	FALSE	FALSE	10434040	10434089
19	cg02776664	12978624	DNASE2	-	-1.45376	0.438324	0.00091112	FALSE	FALSE	12978624	12978673
19	cg14000467	13053719	MIR6515	+	-1.03599	0.273749	0.000154049	FALSE	FALSE	13053719	13053768
19	cg13922488	14545201	PKN1	+	-1.59491	0.462645	0.000566064	FALSE	FALSE	14545152	14545201
19	cg25945273	14692863	CLEC17A	+	-3.30301	0.806784	4.23915e-05	FALSE	FALSE	14692814	14692863
19	cg09424896	16284351	CIB3	-	-1.39576	0.402962	0.000532712	FALSE	FALSE	16284352	16284401
19	cg06532528	17282489	USE1	+	1.97053	0.594217	0.000912552	FALSE	FALSE	17282440	17282489
19	cg25362169	18237920	PIK3R2	+	0.801253	0.22735	0.000424575	FALSE	FALSE	18237872	18237921
19	cg23295999	19011222	CERS1	-	-1.29514	0.381001	0.00067558	FALSE	FALSE	19011223	19011272
19	cg01447828	40919465	PRX	-	-0.709499	0.201032	0.000416677	FALSE	FALSE	40919417	40919466
19	cg15393221	40919485	PRX	-	-0.849208	0.241457	0.00043644	FALSE	FALSE	40919486	40919535
19	cg27540367	41848134	TGFB1	-	-1.57102	0.436638	0.000320679	FALSE	FALSE	41848085	41848134
19	cg26985354	45567180	ZNF296	-	-0.900052	0.248329	0.000289602	FALSE	FALSE	45567180	45567229
19	cg25734089	46969919	PNMAL1	-	-1.24566	0.365831	0.000661638	FALSE	FALSE	46969870	46969919
19	cg27262821	49184628	NTN5	-	-1.12658	0.337081	0.000831292	FALSE	FALSE	49184579	49184628
19	cg14792008	49607581	LIN7B	+	1.73079	0.425448	4.73865e-05	FALSE	FALSE	49607532	49607581
19	cg12011479	51873045	CLDND2	-	-2.21835	0.47257	2.67626e-06	FALSE	FALSE	51872997	51873046
19	cg19564512	51874939	NKG7	-	-1.23815	0.356133	0.000507711	FALSE	FALSE	51874940	51874989
20	cg05844798	3062344	AVP	-	-1.19818	0.347432	0.000563329	FALSE	FALSE	3062345	3062394
20	cg12432980	5987794	CRLS1	+	-1.15668	0.280352	3.69414e-05	FALSE	FALSE	5987745	5987794
20	cg04555665	30540304	PDRG1	-	-0.877366	0.240358	0.000261988	FALSE	FALSE	30540305	30540354
20	cg04966972	43374276	KCNK15	+	-1.74996	0.497385	0.00043428	FALSE	FALSE	43374277	43374326
20	cg06893362	47897124	SNORD12	+	-1.13869	0.327306	0.000503304	FALSE	FALSE	47897125	47897174
20	cg24519157	54987662	CASS4	+	-0.876341	0.234518	0.000186392	FALSE	FALSE	54987663	54987712
20	cg10354244	57090090	APCDD1L	-	1.30746	0.347435	0.000167757	FALSE	FALSE	57090090	57090139
20	cg26791489	57463330	GNAS	+	-0.733372	0.197677	0.000207303	FALSE	FALSE	57463330	57463379
21	cg19173502	17911688	-	NA	-0.960276	0.282389	0.000672512	FALSE	FALSE	17911689	17911738
21	cg27243685	43642366	ABCG1	+	-1.40362	0.366731	0.000129509	FALSE	FALSE	43642367	43642416
21	cg06484514	46824278	COL18A1	+	-1.54024	0.452059	0.000656437	TRUE	TRUE	46824230	46824279
22	cg18247179	19436867	C22orf39	-	-1.15941	0.338362	0.000611359	FALSE	FALSE	19436868	19436917
22	cg20585830	21998385	SDF2L1	+	-1.1807	0.344638	0.000612698	TRUE	FALSE	21998386	21998435
22	cg27653384	22293118	PPM1F	-	-0.663076	0.200713	0.000954504	FALSE	FALSE	22293118	22293167
22	cg21948803	24024719	RGL4	+	1.22122	0.333696	0.000252525	FALSE	FALSE	24024720	24024769
22	cg07969918	31682909	PIK3IP1	-	-1.84205	0.455754	5.30532e-05	FALSE	FALSE	31682860	31682909
22	cg00565075	38244893	EIF3L	+	0.689165	0.206762	0.000858754	FALSE	FALSE	38244844	38244893
22	cg04431254	46684772	GTSE1-AS1	-	-2.14304	0.512531	2.89861e-05	FALSE	FALSE	46684773	46684822

## Sheet: Meta_MOMENT
Supplementary Data 3: Summary results for CpG probes with p ≤ 1.0E-03 from the MOMENT MWAS meta-analysis of SGPD and PEG
Chr	Probe	bp	Gene	Orientation	b	se	p	MASK_snp5_common	MASK_snp5_GMAF1p	probe_Start	probe_End
1	cg25340711	1080611	-	*	1.94169	0.564404	0.000581187	FALSE	FALSE	1080611	1080660
1	cg03742705	1406266	ATAD3B	+	1.74684	0.445326	8.7594e-05	FALSE	FALSE	1406217	1406266
1	cg20151494	2047581	PRKCZ	+	0.814208	0.230511	0.000412135	TRUE	TRUE	2047582	2047631
1	cg08468599	2182126	SKI	+	1.12858	0.318171	0.000389524	FALSE	FALSE	2182126	2182175
1	cg07114422	2183438	SKI	+	1.31806	0.341078	0.000111357	FALSE	FALSE	2183389	2183438
1	cg10812027	2839247	ACTRT2	+	1.14656	0.3422	0.00080645	FALSE	FALSE	2839248	2839297
1	cg15148088	8518145	LOC102724552	+	1.3115	0.361238	0.000282794	FALSE	FALSE	8518096	8518145
1	cg12547807	9473751	LOC100506022	-	1.33029	0.374655	0.000384186	TRUE	FALSE	9473752	9473801
1	cg05659773	9791208	PIK3CD-AS2	-	2.03818	0.569988	0.000349127	FALSE	FALSE	9791208	9791257
1	cg15624109	19816162	CAPZB	-	0.987169	0.235374	2.74032e-05	TRUE	TRUE	19816163	19816212
1	cg16603916	21615863	ECE1	-	1.56059	0.433327	0.000316482	FALSE	FALSE	21615864	21615913
1	cg22452520	24121378	LYPLA2	+	2.26549	0.608492	0.000196771	FALSE	FALSE	24121329	24121378
1	cg16574073	25261746	RUNX3	-	1.02604	0.296393	0.000536644	FALSE	FALSE	25261697	25261746
1	cg09993145	25291905	RUNX3	-	0.56782	0.171673	0.000941098	FALSE	FALSE	25291857	25291906
1	cg15694146	27823372	WASF2	-	1.24975	0.278541	7.23108e-06	FALSE	FALSE	27823373	27823422
1	cg11844530	28576552	SESN2	+	1.32011	0.400636	0.000984105	FALSE	FALSE	28576503	28576552
1	cg01022916	31196938	MATN1	-	0.76864	0.220199	0.000481835	FALSE	FALSE	31196939	31196988
1	cg03537386	32155667	COL16A1	-	0.952477	0.283513	0.000780678	FALSE	FALSE	32155668	32155717
1	cg05798664	36825645	STK40	-	1.34828	0.354283	0.000141432	FALSE	FALSE	36825646	36825695
1	cg11828180	41848985	LOC101929901	-	-1.92046	0.573272	0.000808116	FALSE	FALSE	41848985	41849034
1	cg09814448	48681284	SLC5A9	+	0.997653	0.296288	0.00075942	FALSE	FALSE	48681235	48681284
1	cg09132102	56900436	PLPP3	-	1.75624	0.467035	0.000169633	FALSE	FALSE	56900437	56900486
1	cg00568550	61784017	NFIA-AS1	-	-0.880598	0.261209	0.000748311	TRUE	TRUE	61784018	61784067
1	cg04989278	66839134	PDE4B	+	-1.49981	0.400338	0.000179414	FALSE	FALSE	66839135	66839184
1	cg19412808	69916760	-	*	0.715775	0.202042	0.000396044	FALSE	FALSE	69916761	69916810
1	cg14219442	73404526	-	*	1.51874	0.44286	0.000604955	FALSE	FALSE	73404527	73404576
1	cg13547559	85960789	DDAH1	-	0.631048	0.165696	0.000139831	FALSE	FALSE	85960790	85960839
1	cg02917659	113261071	-	*	0.468703	0.130981	0.00034571	TRUE	FALSE	113261072	113261121
1	cg07600998	147146108	ACP6	-	1.45908	0.431194	0.000714853	FALSE	FALSE	147146109	147146158
1	cg23656322	153533922	S100A2	-	0.589255	0.178144	0.000940512	FALSE	FALSE	153533923	153533972
1	cg12593793	156074135	LMNA	+	1.42474	0.404652	0.000430094	FALSE	FALSE	156074136	156074185
1	cg01612158	157567720	FCRL4	-	1.21072	0.318327	0.000142733	FALSE	FALSE	157567721	157567770
1	cg07234097	184761873	EDEM3	-	1.74249	0.526896	0.000942712	FALSE	FALSE	184761824	184761873
1	cg13674705	184829177	FAM129A	-	0.761581	0.228826	0.000874036	FALSE	FALSE	184829178	184829227
1	cg23598089	203652079	SNORA77	+	1.02373	0.288539	0.000388199	FALSE	FALSE	203652030	203652079
1	cg11131599	204224211	GOLT1A	-	1.45214	0.422053	0.000580284	FALSE	FALSE	204224212	204224261
1	cg20002843	204338373	LINC00628	-	1.27008	0.380304	0.000838883	FALSE	FALSE	204338324	204338373
1	cg26886965	207672696	CR1	+	-0.837733	0.202552	3.5359e-05	TRUE	FALSE	207672697	207672746
1	cg12277870	208137626	CD34	-	2.65083	0.778422	0.000660711	FALSE	FALSE	208137627	208137676
1	cg14912380	213068483	FLVCR1	+	-1.17074	0.349114	0.000798094	FALSE	FALSE	213068484	213068533
1	cg12721068	222695923	HHIPL2	-	0.92951	0.256899	0.000296665	FALSE	FALSE	222695924	222695973
1	cg18590995	226558496	PARP1	-	1.92674	0.503107	0.000128309	TRUE	FALSE	226558497	226558546
1	cg00027637	226900521	ITPKB	-	-1.01816	0.302353	0.000758632	FALSE	FALSE	226900522	226900571
1	cg03547355	227003060	PSEN2	+	1.01507	0.306583	0.000929936	FALSE	FALSE	227003011	227003060
1	cg23270529	243584668	SDCCAG8	+	-1.09998	0.32192	0.000633307	FALSE	FALSE	243584620	243584669
1	cg01815906	246622633	SMYD3	-	1.55435	0.437216	0.000377821	TRUE	FALSE	246622584	246622633
2	ch.2.252555R	252555	-	-	-0.896827	0.254785	0.000431649	FALSE	FALSE	9381783	9381832
2	cg01385533	1482597	TPO	+	1.62787	0.403789	5.54263e-05	FALSE	FALSE	1482598	1482647
2	cg14444650	19406301	MIR4757	+	1.40356	0.42356	0.000920668	FALSE	FALSE	19406302	19406351
2	cg26672098	42326070	PKDCC	+	1.24486	0.365719	0.000664352	FALSE	FALSE	42326021	42326070
2	cg17935536	60755743	BCL11A	-	1.81307	0.547566	0.000929133	FALSE	FALSE	60755694	60755743
2	cg20651995	69525471	GFPT1	-	1.22938	0.318903	0.000115725	FALSE	FALSE	69525472	69525521
2	cg04871472	70268913	PCBP1-AS1	-	1.36207	0.361232	0.000162838	FALSE	FALSE	70268864	70268913
2	cg06621027	80179759	MIR8080	-	0.842961	0.255055	0.000949705	FALSE	FALSE	80179760	80179809
2	cg01052276	97200489	ARID5A	+	1.86277	0.534017	0.000486247	FALSE	FALSE	97200440	97200489
2	cg23072981	112812751	TMEM87B	+	-1.11014	0.321995	0.000565381	FALSE	FALSE	112812751	112812800
2	cg22680073	128162581	PROC	+	0.82441	0.247649	0.000871767	FALSE	FALSE	128162532	128162581
2	cg12453623	148394181	ACVR2A	+	0.884023	0.267018	0.000930541	FALSE	FALSE	148394132	148394181
2	cg10034028	151457153	-	*	-1.48034	0.443873	0.000852813	FALSE	FALSE	151457154	151457203
2	cg01566396	161126295	LOC100505984	-	0.446847	0.134902	0.000925051	FALSE	FALSE	161126246	161126295
2	cg13582371	161126308	LOC100505984	-	1.1199	0.30841	0.000282093	FALSE	FALSE	161126259	161126308
2	cg17252489	169069249	STK39	-	1.20285	0.356213	0.000733422	FALSE	FALSE	169069200	169069249
2	cg10440877	208378475	CREB1	+	1.09513	0.286122	0.000129448	FALSE	FALSE	208378476	208378525
2	cg04998209	219905959	CFAP65	-	0.791227	0.217246	0.000270452	FALSE	FALSE	219905960	219906009
2	cg14096415	235891856	SH3BP4	+	1.14189	0.340696	0.000803374	FALSE	FALSE	235891857	235891906
3	cg07116972	32463713	CMTM7	+	1.38414	0.409257	0.000719401	FALSE	FALSE	32463664	32463713
3	cg05380759	45579354	LARS2-AS1	-	1.81658	0.491083	0.000216335	FALSE	FALSE	45579355	45579404
3	cg14208102	48507165	TREX1	+	2.0066	0.579066	0.000529754	FALSE	FALSE	48507116	48507165
3	cg17631451	48507354	TREX1	+	1.5523	0.461169	0.000762654	FALSE	FALSE	48507305	48507354
3	cg12091542	48700425	CELSR3	-	1.42774	0.42317	0.00074104	FALSE	FALSE	48700376	48700425
3	cg27306382	49158580	USP19	-	1.87908	0.518129	0.000287112	FALSE	FALSE	49158531	49158580
3	cg01638175	49171179	LAMB2	-	1.77847	0.516269	0.000571362	FALSE	FALSE	49171131	49171180
3	cg00840516	50360097	HYAL2	-	1.60947	0.448962	0.000337251	FALSE	FALSE	50360048	50360097
3	cg03051392	50360176	HYAL2	-	2.01529	0.502144	5.98576e-05	FALSE	FALSE	50360127	50360176
3	cg24110184	50715432	DOCK3	+	-1.07792	0.319194	0.000732826	FALSE	FALSE	50715383	50715432
3	cg15698299	52233019	ALAS1	+	1.79591	0.48484	0.000212119	FALSE	FALSE	52233020	52233069
3	cg04246167	58984465	C3orf67	-	0.965436	0.284896	0.000702156	FALSE	FALSE	58984416	58984465
3	cg09558463	61733683	PTPRG	+	1.63037	0.488954	0.000854825	FALSE	FALSE	61733684	61733733
3	cg11377213	69370218	FRMD4B	-	1.47443	0.444722	0.000915157	FALSE	FALSE	69370219	69370268
3	cg16921789	88031773	HTR1F	+	0.863723	0.237634	0.000278327	FALSE	FALSE	88031774	88031823
3	cg11759378	109035469	DPPA2	-	2.1446	0.643807	0.000864952	FALSE	FALSE	109035420	109035469
3	cg24667736	111584232	PHLDB2	+	0.896864	0.260564	0.000577392	FALSE	FALSE	111584183	111584232
3	cg15128275	111916760	SLC9C1	-	-0.871798	0.241865	0.000312768	FALSE	FALSE	111916711	111916760
3	cg16846518	128062608	DNAJB8-AS1	+	1.01879	0.277275	0.000238502	FALSE	FALSE	128062559	128062608
3	cg20299697	138069423	MRAS	+	0.70026	0.207218	0.000726592	FALSE	FALSE	138069423	138069472
3	cg23656268	138213002	ESYT3	+	-1.16086	0.317591	0.000256979	TRUE	FALSE	138213003	138213052
3	cg25499537	151177940	IGSF10	-	1.05231	0.306714	0.00060153	FALSE	FALSE	151177891	151177940
3	cg03857198	152927597	RAP2B	+	1.36575	0.378133	0.000304045	FALSE	FALSE	152927598	152927647
3	cg03611542	170353613	SLC7A14	-	1.66901	0.457505	0.000264216	FALSE	FALSE	170353564	170353613
3	cg13303534	171261809	-	*	1.47665	0.428415	0.000567329	TRUE	FALSE	171261810	171261859
3	cg22160300	176827739	TBL1XR1	-	-0.560207	0.15635	0.000339641	FALSE	FALSE	176827690	176827739
3	cg22909901	182981707	B3GNT5	+	1.37324	0.403658	0.000669003	FALSE	FALSE	182981658	182981707
3	cg14483391	183749227	HTR3D	+	0.845067	0.251286	0.000771092	FALSE	FALSE	183749178	183749227
3	cg06629120	197181773	BDH1	-	0.562933	0.155878	0.000304591	FALSE	FALSE	197181774	197181823
4	cg11725415	736485	PCGF3	+	0.476646	0.135836	0.000449831	TRUE	TRUE	736436	736485
4	cg13965224	1218386	CTBP1-AS	+	1.30215	0.376301	0.000539381	FALSE	FALSE	1218337	1218386
4	cg01919885	3365330	RGS12	+	0.680017	0.205623	0.000942651	FALSE	FALSE	3365281	3365330
4	cg15875904	3680721	LOC100133461	-	-0.691431	0.170174	4.8429e-05	FALSE	FALSE	3680672	3680721
4	cg06628679	10609880	CLNK	-	1.42178	0.401846	0.000402994	FALSE	FALSE	10609831	10609880
4	cg08949974	40632860	RBM47	-	1.3138	0.342138	0.000123047	FALSE	FALSE	40632861	40632910
4	cg25841625	77119588	SCARB2	-	-1.00471	0.239637	2.75747e-05	FALSE	FALSE	77119589	77119638
4	cg04237522	81127819	PRDM8	+	0.953083	0.28414	0.000795742	FALSE	FALSE	81127770	81127819
4	cg17582074	83189641	HNRNPD	-	1.28762	0.380139	0.000706032	FALSE	FALSE	83189642	83189691
4	cg01030406	113374553	NEUROG2	-	0.5974	0.174912	0.000636823	FALSE	FALSE	113374554	113374603
4	cg06690548	139162808	SLC7A11	-	0.923617	0.195387	2.27739e-06	FALSE	FALSE	139162759	139162808
4	cg10621597	140481801	SETD7	-	1.74292	0.429006	4.85085e-05	FALSE	FALSE	140481802	140481851
4	cg17385088	153611560	TMEM154	-	1.53359	0.414951	0.000219175	FALSE	FALSE	153611561	153611610
4	cg25556051	185306187	LOC102723766	-	1.7535	0.501032	0.000465642	FALSE	FALSE	185306188	185306237
5	cg10902033	471171	PP7080	-	1.5316	0.425769	0.000321577	FALSE	FALSE	471172	471221
5	cg23403144	539126	MIR4456	-	0.980438	0.286832	0.000630457	FALSE	FALSE	539077	539126
5	cg16035780	759353	TPPP	-	0.311495	0.0936205	0.000877189	FALSE	FALSE	759305	759354
5	cg00287915	1503595	MIR6075	-	1.19237	0.337375	0.000408933	FALSE	FALSE	1503596	1503645
5	cg01066179	31076758	CDH6	+	0.91228	0.245952	0.000207926	FALSE	FALSE	31076709	31076758
5	cg03909500	33936597	RXFP3	+	1.49336	0.405841	0.00023353	FALSE	FALSE	33936548	33936597
5	cg12196692	41071405	MROH2B	-	1.16063	0.348643	0.000871593	FALSE	FALSE	41071406	41071455
5	cg04551630	90334399	LUCAT1	-	1.35333	0.40326	0.000790866	FALSE	FALSE	90334400	90334449
5	cg19769715	149636363	CAMK2A	-	2.02053	0.545167	0.000210347	FALSE	FALSE	149636364	149636413
5	cg10345936	150727812	SLC36A2	-	1.02525	0.291096	0.00042823	FALSE	FALSE	150727763	150727812
5	cg23214435	157003983	ADAM19	-	0.94054	0.264524	0.000377122	TRUE	TRUE	157003934	157003983
5	cg26235369	173286145	CPEB4	+	1.66001	0.462934	0.000336003	TRUE	FALSE	173286146	173286195
5	cg07347294	176080248	TSPAN17	+	1.34113	0.38382	0.000475558	FALSE	FALSE	176080249	176080298
5	cg15614155	179083592	LOC105377763	+	3.00884	0.707947	2.13682e-05	FALSE	FALSE	179083543	179083592
6	cg11100450	513211	IRF4	+	-1.29726	0.373841	0.000520299	TRUE	TRUE	513162	513211
6	cg22505205	7726983	BMP6	+	-1.59867	0.352053	5.59906e-06	FALSE	FALSE	7726934	7726983
6	cg16912957	30124214	TRIM10	-	0.568047	0.153085	0.00020672	FALSE	FALSE	30124215	30124264
6	cg00783730	30689216	TUBB	+	1.73186	0.480769	0.000315463	FALSE	FALSE	30689168	30689217
6	cg26504614	31382102	MICA	+	2.29618	0.505946	5.66881e-06	FALSE	FALSE	31382053	31382102
6	cg14955103	31864106	EHMT2	-	1.2084	0.363849	0.000896433	FALSE	FALSE	31864057	31864106
6	cg00963496	32154023	AGER	-	1.33123	0.354576	0.00017373	FALSE	FALSE	32153974	32154023
6	cg05689267	32798439	TAP2	-	1.20561	0.317666	0.000147512	FALSE	FALSE	32798390	32798439
6	cg07519485	33762594	LEMD2	-	0.812674	0.238353	0.000650736	FALSE	FALSE	33762595	33762644
6	cg03546163	35654363	FKBP5	-	-0.465888	0.135574	0.000589474	FALSE	FALSE	35654314	35654363
6	cg26978379	90714949	GJA10	+	1.97383	0.572926	0.000570715	TRUE	TRUE	90714950	90714999
6	cg13915752	111132613	AMD1	+	2.62817	0.746177	0.000428006	FALSE	FALSE	111132564	111132613
6	cg01520105	111887243	TRAF3IP2	-	1.83734	0.457295	5.87323e-05	FALSE	FALSE	111887194	111887243
6	cg24525744	144217883	ZC2HC1B	+	1.21959	0.361634	0.000745075	FALSE	FALSE	144217884	144217933
6	cg22717080	166959505	RPS6KA2	-	1.01553	0.286934	0.000401256	FALSE	FALSE	166959456	166959505
6	cg24852883	170560097	LOC154449	-	1.60424	0.483346	0.000903294	FALSE	FALSE	170560098	170560147
7	cg16176069	1062784	MIR339	-	1.39483	0.415455	0.000786897	TRUE	TRUE	1062735	1062784
7	cg06242730	1064100	MIR339	-	1.81496	0.482041	0.000166445	FALSE	FALSE	1064101	1064150
7	cg23285459	2802560	GNA12	-	0.2958	0.0806105	0.000243024	TRUE	FALSE	2802560	2802609
7	cg00947599	2802697	GNA12	-	0.341989	0.0991012	0.000558716	FALSE	FALSE	2802698	2802747
7	cg22938901	28201106	JAZF1-AS1	+	1.49524	0.407636	0.000244394	FALSE	FALSE	28201107	28201156
7	cg14784253	30473983	LINC01176	+	2.95273	0.744725	7.34401e-05	FALSE	FALSE	30473934	30473983
7	cg21762695	36022695	LOC101928618	+	0.947201	0.265762	0.000365117	FALSE	FALSE	36022696	36022745
7	cg22083798	45961401	IGFBP3	-	-1.02977	0.27957	0.00023014	FALSE	FALSE	45961402	45961451
7	cg06126335	73497616	LIMK1	+	1.55733	0.467288	0.000860081	FALSE	FALSE	73497617	73497666
7	cg06864005	77169623	PTPN12	+	1.63806	0.490774	0.000844732	FALSE	FALSE	77169575	77169624
7	cg26647135	99954400	PILRB	+	1.62276	0.402893	5.63068e-05	FALSE	FALSE	99954401	99954450
7	cg17968347	100777740	SERPINE1	+	0.538116	0.159158	0.000722161	FALSE	FALSE	100777741	100777790
7	cg23497678	100822744	NAT16	-	-1.152	0.323209	0.000364876	FALSE	FALSE	100822696	100822745
7	cg23045991	101943005	MIR4285	+	1.38546	0.392154	0.000410957	FALSE	FALSE	101942956	101943005
7	cg02430584	102065866	ORAI2	+	1.98832	0.516757	0.000119236	TRUE	FALSE	102065867	102065916
7	cg07611843	128453143	FLNC	+	1.19783	0.29458	4.7783e-05	FALSE	FALSE	128453144	128453193
7	cg08824245	134916274	STRA8	+	-0.966823	0.282382	0.000617484	FALSE	FALSE	134916225	134916274
7	cg17806882	150216872	GIMAP7	+	-0.824982	0.17504	2.43955e-06	FALSE	FALSE	150216823	150216872
7	cg03104561	150780086	TMUB1	-	-1.80989	0.530012	0.000638289	FALSE	FALSE	150780087	150780136
8	cg17155499	11644644	FDFT1	+	-1.22289	0.313349	9.51511e-05	FALSE	FALSE	11644595	11644644
8	cg01749725	20147996	LZTS1-AS1	+	0.515296	0.142629	0.000302862	FALSE	FALSE	20147947	20147996
8	cg23223330	29630611	LOC101929450	+	1.21489	0.36891	0.000990541	FALSE	FALSE	29630612	29630661
8	cg23280999	37378276	LINC01605	-	1.52693	0.39608	0.000115677	FALSE	FALSE	37378227	37378276
8	cg05279866	37378355	LINC01605	-	1.24184	0.3323	0.00018616	FALSE	FALSE	37378306	37378355
8	cg23494863	38009476	STAR	-	1.15975	0.32884	0.000420639	FALSE	FALSE	38009428	38009477
8	cg02370040	38641227	TACC1	+	0.563665	0.169126	0.000859728	TRUE	TRUE	38641228	38641277
8	cg26530758	41754060	ANK1	-	-1.10085	0.313829	0.000451836	FALSE	FALSE	41754061	41754110
8	cg13461821	97280827	PTDSS1	+	1.12663	0.310779	0.000288763	FALSE	FALSE	97280778	97280827
8	cg01596292	101315505	RNF19A	-	1.01195	0.271352	0.000192007	FALSE	FALSE	101315456	101315505
8	cg03547517	103819572	AZIN1	-	-1.39547	0.419461	0.000878467	FALSE	FALSE	103819523	103819572
8	cg26038514	131265658	ASAP1	-	-0.16919	0.0395123	1.85251e-05	TRUE	TRUE	131265609	131265658
8	cg25389145	141220490	TRAPPC9	-	1.28229	0.330891	0.000106513	TRUE	FALSE	141220441	141220490
8	cg09147065	143815906	THEM6	+	0.945793	0.250317	0.000157853	FALSE	FALSE	143815857	143815906
9	cg13863007	95766607	LOC101927954	-	1.22264	0.368596	0.000909887	FALSE	FALSE	95766608	95766657
9	cg05072215	128001885	HSPA5	-	-0.577303	0.167743	0.000578285	TRUE	TRUE	128001836	128001885
9	cg14335159	137426436	COL5A1	+	0.374802	0.0968002	0.000107985	FALSE	FALSE	137426387	137426436
9	cg14392677	139432990	NOTCH1	-	0.578234	0.170647	0.000702796	FALSE	FALSE	139432990	139433039
9	cg13547889	139433088	NOTCH1	-	1.18644	0.298788	7.16165e-05	FALSE	FALSE	139433089	139433138
9	cg14409810	140172908	TOR4A	+	1.15766	0.315459	0.000242781	FALSE	FALSE	140172860	140172909
10	cg02531768	521758	MIR5699	-	1.12922	0.328698	0.000591632	FALSE	FALSE	521759	521808
10	ch.10.2166669R	2166669	-	-	1.35779	0.400697	0.000702594	FALSE	FALSE	103204228	103204277
10	cg04196119	4517246	LINC00703	+	0.475763	0.137236	0.000526776	TRUE	TRUE	4517247	4517296
10	cg25713793	33590732	NRP1	-	-1.49053	0.445523	0.000821151	FALSE	FALSE	33590733	33590782
10	cg07936368	52431183	SGMS1-AS1	+	1.75224	0.499904	0.00045636	TRUE	FALSE	52431134	52431183
10	cg02863179	63779053	ARID5B	+	0.878574	0.237591	0.000217444	FALSE	FALSE	63779004	63779053
10	cg26033520	74004071	ASCC1	-	-1.01282	0.255731	7.48009e-05	TRUE	FALSE	74004071	74004120
10	cg12580580	74544059	MIR4676	+	0.903506	0.267004	0.000714737	FALSE	FALSE	74544060	74544109
10	cg22749310	95327107	FFAR4	+	1.339	0.372389	0.000323508	FALSE	FALSE	95327108	95327157
10	cg03381359	101604027	ABCC2	+	0.98076	0.296115	0.000926004	FALSE	FALSE	101603978	101604027
10	cg09519218	126390317	FAM53B-AS1	+	1.99678	0.585597	0.000650056	FALSE	FALSE	126390318	126390367
10	cg06585141	129844711	PTPRE	+	2.44014	0.638893	0.000133814	FALSE	FALSE	129844663	129844712
10	cg04757991	133208984	TCERG1L	-	-1.11056	0.302029	0.000236005	FALSE	FALSE	133208985	133209034
10	cg06620016	134141831	STK32C	-	0.8107	0.232058	0.000476686	FALSE	FALSE	134141782	134141831
11	cg12231298	662725	DRD4	+	1.04096	0.272552	0.00013383	FALSE	FALSE	662726	662775
11	cg02554274	788180	CEND1	-	0.686803	0.195683	0.000448495	FALSE	FALSE	788181	788230
11	cg13638867	2241568	MIR4686	+	0.874295	0.255851	0.000632676	FALSE	FALSE	2241519	2241568
11	cg12949760	2542862	KCNQ1	+	1.28538	0.33512	0.000125275	FALSE	FALSE	2542863	2542912
11	cg06327746	8190834	RIC3	-	1.77834	0.505491	0.000434744	FALSE	FALSE	8190785	8190834
11	cg27143049	14665558	-	*	-2.16662	0.504529	1.75222e-05	FALSE	FALSE	14665510	14665559
11	cg01026898	44995262	LOC221122	+	1.74184	0.454007	0.00012475	FALSE	FALSE	44995263	44995312
11	cg04353769	59951557	MS4A6A	-	1.887	0.499175	0.000156686	FALSE	FALSE	59951508	59951557
11	cg25505880	62574338	NXF1	-	1.64849	0.470706	0.000461494	FALSE	FALSE	62574339	62574388
11	cg01708924	64089278	PRDX5	+	1.93679	0.516847	0.000178735	FALSE	FALSE	64089279	64089328
11	cg20975835	64107374	CCDC88B	+	2.07562	0.552125	0.000170365	FALSE	FALSE	64107375	64107424
11	cg20930290	64138764	MIR1237	+	1.21563	0.352148	0.000556375	FALSE	FALSE	64138715	64138764
11	cg18518074	64642316	EHD1	-	1.01231	0.304333	0.000879991	FALSE	FALSE	64642267	64642316
11	cg14550985	66104159	RIN1	-	1.42812	0.362307	8.08946e-05	FALSE	FALSE	66104160	66104209
11	cg16046376	66721779	PC	-	1.41021	0.351557	6.03808e-05	FALSE	FALSE	66721780	66721829
11	cg11820605	68519066	TESMIN	-	-1.56241	0.434085	0.000319065	FALSE	FALSE	68519018	68519067
11	cg16374093	69931514	ANO1	+	1.72715	0.49225	0.000450324	FALSE	FALSE	69931515	69931564
11	cg16495818	73306367	FAM168A	-	1.21789	0.289034	2.51256e-05	FALSE	FALSE	73306318	73306367
11	cg25719786	96439464	LOC105369443	+	1.01111	0.295373	0.000619011	TRUE	FALSE	96439465	96439514
11	cg17983957	118083938	JAML	-	1.26404	0.36709	0.000574462	FALSE	FALSE	118083889	118083938
11	cg03962678	118398094	TTC36	+	1.74201	0.513837	0.00069843	FALSE	FALSE	118398045	118398094
11	cg26925644	118476517	PHLDB1	+	1.68002	0.494772	0.000684926	FALSE	FALSE	118476518	118476567
11	cg17510957	121466629	SORL1	+	0.68371	0.201232	0.000679764	FALSE	FALSE	121466580	121466629
11	cg15985132	130642799	LOC100507431	-	1.2201	0.365942	0.000855689	FALSE	FALSE	130642750	130642799
12	cg06270401	4699085	DYRK4	+	1.2185	0.36449	0.000828669	FALSE	FALSE	4699086	4699135
12	cg13186570	8853167	RIMKLB	+	1.13965	0.322947	0.0004173	FALSE	FALSE	8853168	8853217
12	cg15460816	25150402	C12orf77	-	1.99917	0.585795	0.000643123	FALSE	FALSE	25150353	25150402
12	cg27662789	43666281	ADAMTS20	-	0.563411	0.159175	0.000400768	FALSE	FALSE	43666282	43666331
12	cg02617388	48216620	HDAC7	-	1.29183	0.3514	0.00023671	FALSE	FALSE	48216571	48216620
12	cg06850687	56587526	SMARCC2	-	1.35197	0.299097	6.17887e-06	FALSE	FALSE	56587477	56587526
12	cg02469871	103218581	LINC00485	-	0.809148	0.241998	0.000826929	FALSE	FALSE	103218582	103218631
12	cg17208953	108054842	PWP1	+	1.07519	0.269074	6.44569e-05	FALSE	FALSE	108054793	108054842
12	cg09148852	122235169	RHOF	-	1.1016	0.313562	0.000442755	FALSE	FALSE	122235170	122235219
12	cg11804940	122402696	WDR66	+	1.02743	0.298007	0.000565464	FALSE	FALSE	122402696	122402745
12	cg17533626	123370521	VPS37B	-	-1.64995	0.443999	0.000202307	FALSE	FALSE	123370522	123370571
12	cg02859042	124971861	NCOR2	-	1.30116	0.327372	7.05109e-05	FALSE	FALSE	124971862	124971911
12	cg00459509	128642467	LOC101927694	+	-0.192003	0.0544015	0.000416568	TRUE	TRUE	128642418	128642467
12	cg14214425	130623165	FZD10-AS1	-	1.73219	0.523545	0.000937724	FALSE	FALSE	130623116	130623165
12	cg22781714	130961986	RIMBP2	-	0.671928	0.195051	0.000571319	FALSE	FALSE	130961987	130962036
13	cg09315329	21141066	IFT88	+	-1.93957	0.467494	3.34115e-05	FALSE	FALSE	21141066	21141115
13	cg02097152	29291701	SLC46A3	-	1.08635	0.327342	0.000904377	FALSE	FALSE	29291702	29291751
13	cg17487741	50107026	PHF11	+	1.46822	0.396024	0.000209399	FALSE	FALSE	50106977	50107026
13	cg25112414	71498322	LINC00348	+	1.44854	0.429443	0.000743342	FALSE	FALSE	71498274	71498323
13	cg27289227	90536270	-	*	-1.13155	0.303316	0.000191017	FALSE	FALSE	90536222	90536271
13	cg21067963	111317935	CARS2	-	1.21599	0.317933	0.00013094	FALSE	FALSE	111317936	111317985
13	cg23886355	113662042	MCF2L	+	1.05812	0.307332	0.000575459	FALSE	FALSE	113662043	113662092
14	cg26021714	21424117	RNASE2	+	1.28295	0.374529	0.000613646	FALSE	FALSE	21424068	21424117
14	cg01074354	33244107	AKAP6	+	-1.40279	0.394947	0.000382521	FALSE	FALSE	33244108	33244157
14	cg11036936	68285471	RAD51B	+	1.50005	0.454791	0.000972611	FALSE	FALSE	68285422	68285471
14	cg26109393	96741054	BDKRB1	+	1.42002	0.373066	0.000141038	FALSE	FALSE	96741005	96741054
14	cg16326932	104600043	KIF26A	+	0.932473	0.269578	0.000542173	FALSE	FALSE	104599994	104600043
14	cg02878289	105173643	ADSSL1	+	1.4861	0.39022	0.000139892	FALSE	FALSE	105173644	105173693
15	cg09886849	25235865	-	*	-1.23546	0.366872	0.000758375	FALSE	FALSE	25235866	25235915
15	cg07986058	26094704	MIR4715	-	0.680399	0.190001	0.000342241	FALSE	FALSE	26094705	26094754
15	cg21954650	26487777	LINC00929	+	0.518469	0.127935	5.0653e-05	TRUE	TRUE	26487778	26487827
15	cg01053714	34631762	SLC12A6	-	1.5196	0.427722	0.000381172	FALSE	FALSE	34631713	34631762
15	cg06530558	54304778	UNC13C	+	1.10963	0.322722	0.00058531	FALSE	FALSE	54304779	54304828
15	cg02189597	60881071	RORA	-	-1.48164	0.433467	0.000630569	FALSE	FALSE	60881072	60881121
15	cg12157761	71005778	UACA	-	1.34981	0.39944	0.00072681	FALSE	FALSE	71005779	71005828
15	cg24327132	72520632	PKM	-	1.15204	0.343401	0.000794255	FALSE	FALSE	72520633	72520682
15	cg10586317	73979250	CD276	+	1.47952	0.427699	0.000541648	FALSE	FALSE	73979251	73979300
15	cg05018460	80688078	ARNT2	+	0.418429	0.116598	0.000332409	FALSE	FALSE	80688029	80688078
15	cg00937012	83241867	CPEB1	-	0.993013	0.300062	0.00093511	FALSE	FALSE	83241868	83241917
15	cg05173987	90455332	ARPIN	-	1.64454	0.426376	0.00011478	FALSE	FALSE	90455333	90455382
15	cg09088153	96890598	NR2F2	+	1.11676	0.329051	0.000689107	FALSE	FALSE	96890549	96890598
15	cg26272088	99443339	PGPEP1L	-	1.56766	0.407946	0.000121634	FALSE	FALSE	99443340	99443389
16	cg27129984	1538803	PTX4	-	1.18377	0.348313	0.00067738	FALSE	FALSE	1538804	1538853
16	cg16351881	2010026	NDUFB10	+	-1.73073	0.462495	0.000182446	FALSE	FALSE	2010026	2010075
16	cg08703231	8738304	METTL22	+	1.8381	0.403222	5.15107e-06	TRUE	FALSE	8738255	8738304
16	cg00201196	8738469	METTL22	+	1.86331	0.46479	6.0992e-05	FALSE	FALSE	8738420	8738469
16	cg08667786	8995677	CARHSP1	-	1.35459	0.410206	0.000959192	FALSE	FALSE	8995678	8995727
16	cg02368508	12060182	TNFRSF17	+	1.08045	0.296799	0.000272257	FALSE	FALSE	12060183	12060232
16	cg01281601	15931190	MYH11	-	1.03543	0.300283	0.000564403	FALSE	FALSE	15931191	15931240
16	cg04636672	31884761	ZNF267	+	1.98381	0.559004	0.000386938	FALSE	FALSE	31884712	31884761
16	cg08851837	57558820	CCDC102A	-	1.21733	0.324171	0.000173209	FALSE	FALSE	57558771	57558820
16	cg09615688	80982506	PRCAT47	-	0.693431	0.198722	0.000484023	FALSE	FALSE	80982457	80982506
16	cg00858400	87904580	SLC7A5	-	1.4337	0.403065	0.000375139	FALSE	FALSE	87904581	87904630
16	cg27627876	88102820	LOC400553	-	2.15808	0.652922	0.000948853	FALSE	FALSE	88102820	88102869
16	cg07054502	89405478	LOC100287036	+	1.32204	0.398931	0.000919904	FALSE	FALSE	89405429	89405478
17	cg08625564	1553453	RILP	-	-1.46584	0.401421	0.000260581	FALSE	FALSE	1553404	1553453
17	cg02909097	2843206	LOC101927911	-	0.947869	0.282127	0.000780216	FALSE	FALSE	2843157	2843206
17	cg24129923	7814251	SCARNA21	+	1.25385	0.354067	0.000398176	FALSE	FALSE	7814252	7814301
17	cg13801161	20896312	USP22	-	1.69361	0.418178	5.12216e-05	FALSE	FALSE	20896313	20896362
17	cg05591447	21909280	FLJ36000	+	-0.915312	0.269618	0.000686661	FALSE	FALSE	21909280	21909329
17	cg08154963	33426885	RFFL	-	1.58502	0.430878	0.000234529	FALSE	FALSE	33426886	33426935
17	cg19291926	38443698	CDC6	+	0.682328	0.195057	0.000468605	FALSE	FALSE	38443699	38443748
17	cg01597398	40250727	DHX58	-	1.10433	0.299924	0.000231389	FALSE	FALSE	40250728	40250777
17	cg04439252	40475282	STAT5A	+	1.84904	0.50065	0.000221377	FALSE	FALSE	40475233	40475282
17	cg17933008	40910438	RAMP2	+	1.31875	0.383028	0.000575394	FALSE	FALSE	40910389	40910438
17	cg04032226	42082392	NAGS	+	1.54117	0.464234	0.00090077	FALSE	FALSE	42082393	42082442
17	cg17573933	46623780	HOXB2	-	1.81566	0.537888	0.000736724	FALSE	FALSE	46623781	46623830
17	cg21242356	46667683	HOXB-AS3	+	1.79007	0.463964	0.000114217	FALSE	FALSE	46667634	46667683
17	cg15236035	48658011	CACNA1G-AS1	-	1.54814	0.445074	0.000504437	FALSE	FALSE	48658012	48658061
17	cg14480531	55700565	LOC101927539	-	1.35546	0.401242	0.000729689	FALSE	FALSE	55700566	55700615
17	cg18942579	57915773	MIR21	+	0.720575	0.200403	0.0003236	FALSE	FALSE	57915724	57915773
17	cg08813944	71258589	CPSF4L	-	0.66923	0.194004	0.000561489	FALSE	FALSE	71258589	71258638
17	cg20610950	75096202	MIR6516	+	0.876958	0.192731	5.36003e-06	FALSE	FALSE	75096153	75096202
17	cg00030296	75318732	SEPT9	*	1.81246	0.473082	0.000127537	FALSE	FALSE	75318683	75318732
17	cg14207147	75955658	TNRC6C	+	-1.54827	0.420503	0.000231456	FALSE	FALSE	75955609	75955658
17	cg14609289	77083037	ENGASE	+	1.58004	0.458357	0.000566471	FALSE	FALSE	77083038	77083087
17	cg11762703	78929938	CHMP6	+	0.924466	0.278202	0.000890539	FALSE	FALSE	78929889	78929938
17	cg10615580	79005548	BAIAP2-AS1	-	1.01241	0.278873	0.000283011	FALSE	FALSE	79005549	79005598
17	cg09138892	79005662	BAIAP2-AS1	-	0.875589	0.25858	0.000708833	FALSE	FALSE	79005662	79005711
17	cg23959115	79006667	BAIAP2-AS1	-	1.31889	0.360455	0.000253246	FALSE	FALSE	79006618	79006667
17	cg04250920	79798629	PPP1R27	-	1.86442	0.526646	0.00039987	FALSE	FALSE	79798630	79798679
18	cg00522579	3067532	LPIN2	-	1.1041	0.335042	0.000982844	FALSE	FALSE	3067533	3067582
18	cg07204280	12254551	CIDEA	+	-0.889797	0.244925	0.00028022	FALSE	FALSE	12254551	12254600
18	cg06825661	13260398	LDLRAD4	+	1.30581	0.348639	0.000180064	FALSE	FALSE	13260349	13260398
18	cg14957359	32957579	ZNF396	-	0.728523	0.214037	0.000664748	FALSE	FALSE	32957580	32957629
18	cg12392429	34919017	LOC105372068	+	-1.06276	0.31206	0.000660147	FALSE	FALSE	34919018	34919067
18	cg00037763	42281763	SETBP1	+	2.06098	0.566258	0.000273012	FALSE	FALSE	42281764	42281813
18	cg13634602	76739226	SALL3	+	-1.7375	0.521829	0.000869599	FALSE	FALSE	76739177	76739226
19	cg18693051	1161800	SBNO2	-	1.18402	0.320879	0.000224318	FALSE	FALSE	1161751	1161800
19	cg20478934	10120794	COL5A3	-	-0.441302	0.126094	0.00046563	FALSE	FALSE	10120795	10120844
19	cg04178523	12167295	ZNF878	-	0.546574	0.156929	0.000495943	FALSE	FALSE	12167296	12167345
19	cg14000467	13053719	MIR6515	+	-0.957791	0.266162	0.000320034	FALSE	FALSE	13053719	13053768
19	cg12134570	13213428	LYL1	-	1.53191	0.446696	0.000604863	FALSE	FALSE	13213379	13213428
19	cg07606495	13993318	NANOS3	+	1.49029	0.440846	0.000723472	TRUE	FALSE	13993269	13993318
19	cg20704774	15335041	EPHX3	-	1.81211	0.536129	0.000724867	FALSE	FALSE	15334992	15335041
19	cg17941109	17407198	ABHD8	-	1.19338	0.355246	0.000781404	FALSE	FALSE	17407199	17407248
19	cg16670889	20608968	ZNF826P	-	1.9718	0.52719	0.000183873	FALSE	FALSE	20608919	20608968
19	cg08420232	34290298	KCTD15	+	-1.19048	0.330601	0.000317033	FALSE	FALSE	34290249	34290298
19	cg03339609	34662636	LSM14A	+	1.26735	0.377292	0.000782056	TRUE	FALSE	34662637	34662686
19	cg26355811	39799379	LRFN1	-	1.44749	0.419084	0.000552464	FALSE	FALSE	39799380	39799429
19	cg01869643	46002841	PPM1N	+	-1.44919	0.401736	0.00030939	FALSE	FALSE	46002793	46002842
19	cg02711608	47287964	SLC1A5	-	1.39842	0.41335	0.00071661	TRUE	TRUE	47287965	47288014
19	cg12011479	51873045	CLDND2	-	-1.99956	0.458866	1.31489e-05	FALSE	FALSE	51872997	51873046
19	cg21062059	54677144	TMC4	-	1.34494	0.384506	0.000469033	FALSE	FALSE	54677095	54677144
19	cg13617753	58096512	ZIK1	+	1.5152	0.444327	0.00064937	FALSE	FALSE	58096513	58096562
19	cg09464061	59090052	CENPBD1P1	+	1.24578	0.331394	0.000170451	FALSE	FALSE	59090003	59090052
20	cg01819995	30537979	PDRG1	-	1.5175	0.452379	0.000795099	FALSE	FALSE	30537980	30538029
20	cg11360718	30720375	TM9SF4	+	1.62507	0.402258	5.34794e-05	FALSE	FALSE	30720376	30720425
20	cg16352321	33299610	TP53INP2	+	1.91007	0.56605	0.000739787	FALSE	FALSE	33299561	33299610
20	cg19047340	33873068	FAM83C-AS1	+	1.30323	0.354543	0.000237106	FALSE	FALSE	33873020	33873069
20	cg10503655	45443689	EYA2	+	0.560021	0.165979	0.000740716	FALSE	FALSE	45443640	45443689
20	cg27262796	57426858	GNAS-AS1	-	1.10384	0.303652	0.000277745	FALSE	FALSE	57426810	57426859
20	cg13279927	60939416	LAMA5	-	1.55588	0.46937	0.000917016	FALSE	FALSE	60939367	60939416
20	cg01810347	60978651	CABLES2	-	1.66002	0.466286	0.000370734	FALSE	FALSE	60978602	60978651
21	cg05533615	46291868	PTTG1IP	-	0.872968	0.263164	0.000909241	FALSE	FALSE	46291819	46291868
21	cg06484514	46824278	COL18A1	+	-1.8288	0.437148	2.87076e-05	TRUE	TRUE	46824230	46824279
22	cg17367078	35389501	ISX-AS1	-	0.677315	0.204623	0.00093277	FALSE	FALSE	35389452	35389501
22	cg27393667	45636890	KIAA0930	-	-1.69303	0.488601	0.000530136	FALSE	FALSE	45636890	45636939
22	cg02302858	46638155	CDPF1	-	0.686857	0.206355	0.000873092	TRUE	TRUE	46638156	46638205
22	cg22016859	50750549	PLXNB2	-	1.7363	0.462632	0.000174672	FALSE	FALSE	50750550	50750599
