# Supplementary material for: Analysis of DNA methylation associates the cystine–glutamate antiporter SLC7A11 with risk of Parkinson’s disease
Source: Nat Commun. 2020 Mar 6;11:1238. doi: 10.1038/s41467-020-15065-7 (PMC7060318; doi:10.1038/s41467-020-15065-7)
Supplement: Supplementary file 5 — Supplementary Dataset 4 [file 41467_2020_15065_MOESM5_ESM.xlsx]

## Sheet: Meta_MOA
Supplementary Data 4: Summary results for CpG probes in known PD genes in the MOA MWAS meta-analysis of SGPD and PEG
Chr	probe	bp	gene	orientation	b	se	p
1	cg00978505	65728475	DNAJC6	+	-0.305535	0.604054	0.612992
1	cg01920657	65775145	DNAJC6	+	0.384459	0.533316	0.470981
1	cg03937609	17326539	ATP13A2	-	-0.359877	0.306341	0.240092
1	cg04567445	65730409	DNAJC6	+	0.115028	0.42692	0.787593
1	cg04993276	65730339	DNAJC6	+	0.0327147	0.371676	0.929861
1	cg04994405	65731836	DNAJC6	+	0.310885	0.456454	0.495816
1	cg05064739	17329620	ATP13A2	-	-1.15104	0.593715	0.052536
1	cg06346974	65775059	DNAJC6	+	1.00002	0.886955	0.259544
1	cg06953703	17339396	ATP13A2	-	-0.636063	0.431778	0.140717
1	cg06994324	65682156	DNAJC6	+	-0.0266194	0.314745	0.9326
1	cg07027116	65731738	DNAJC6	+	1.49569	0.704085	0.033645
1	cg08856601	65730351	DNAJC6	+	-0.401449	0.509287	0.430546
1	cg09082287	65730494	DNAJC6	+	0.26451	0.344379	0.442441
1	cg09216236	65719627	DNAJC6	+	0.380835	0.541007	0.481471
1	cg09235539	65730481	DNAJC6	+	0.446755	0.389918	0.251892
1	cg11516629	65719998	DNAJC6	+	-0.239911	0.559249	0.667932
1	cg13935394	65733223	DNAJC6	+	0.117489	0.162031	0.46839
1	cg16009734	65774867	DNAJC6	+	-0.590058	0.27788	0.0337181
1	cg17183232	20958590	PINK1	+	-0.0615502	0.175667	0.726054
1	cg17508639	20959617	PINK1	+	-0.388232	0.183259	0.0341342
1	cg17900103	20940981	PINK1	+	-0.15961	0.357909	0.655632
1	cg18028575	17332003	ATP13A2	-	0.458723	0.432037	0.288342
1	cg18681905	17331886	ATP13A2	-	-0.54095	0.502776	0.28196
1	cg19807361	65720909	DNAJC6	+	-0.218968	0.496368	0.659111
1	cg20299703	65731886	DNAJC6	+	0.307661	0.411966	0.455176
1	cg20822990	17338766	ATP13A2	-	-0.399078	0.474454	0.400275
1	cg21683284	65774857	DNAJC6	+	-0.364469	0.340815	0.284887
1	cg23258152	65743415	DNAJC6	+	-0.690695	0.455227	0.129203
1	cg24058669	17341489	ATP13A2	-	0.00754031	0.368965	0.983695
1	cg24550010	65731107	DNAJC6	+	0.810544	0.363738	0.0258556
1	cg24608458	20959355	PINK1	+	0.284439	0.18253	0.11916
1	cg24718617	20951399	PINK1	+	-1.43904	0.57026	0.0116203
1	cg26304237	65730384	DNAJC6	+	-0.365412	0.396019	0.356157
1	cg26407544	20945355	PINK1	+	-0.0980923	0.358127	0.784158
1	cg26885220	65775570	DNAJC6	+	0.185093	0.384018	0.629813
2	cg02154074	74756234	HTRA2	+	-0.4183	0.35877	0.243644
2	cg22039458	74756240	HTRA2	+	-0.222962	0.510733	0.662435
3	cg01102232	132135370	DNAJC13	+	-0.882873	0.647762	0.172896
3	cg02646643	184026751	EIF4G1	+	0.00464508	0.277452	0.986642
3	cg03396594	132139298	DNAJC13	+	-0.159868	0.726674	0.825872
3	cg03780356	184032924	EIF4G1	+	-0.717146	0.363852	0.0487258
3	cg04509882	184038317	EIF4G1	+	-0.323879	0.290862	0.265488
3	cg06294803	184033282	EIF4G1	+	-0.238648	0.393761	0.544466
3	cg06398251	184033620	EIF4G1	+	-0.460647	0.287193	0.108722
3	cg08681689	184034132	EIF4G1	+	-1.15271	0.560833	0.0398455
3	cg08822118	184037481	EIF4G1	+	-0.431469	0.394025	0.273503
3	cg09436767	184035154	EIF4G1	+	-0.822297	0.378022	0.0296104
3	cg09837559	132182603	DNAJC13	+	-0.758847	0.368924	0.0396943
3	cg10776533	184037459	EIF4G1	+	0.1016	0.328315	0.756973
3	cg13011713	132176123	DNAJC13	+	0.381446	0.506623	0.451499
3	cg19251857	184038723	EIF4G1	+	-0.164425	0.548939	0.764534
3	cg19946376	184035137	EIF4G1	+	-0.209437	0.324608	0.518798
3	cg20852557	184035519	EIF4G1	+	-0.0812726	0.449858	0.856632
3	cg21128940	132086724	DNAJC13	+	0.255839	0.414983	0.537562
3	cg21531775	132098294	DNAJC13	+	0.134575	0.161507	0.404706
3	cg22978515	184037588	EIF4G1	+	-0.16056	0.189603	0.397094
3	cg24516139	184028450	EIF4G1	+	0.123885	0.524965	0.813442
3	cg25382032	184035178	EIF4G1	+	-0.450957	0.441454	0.307004
3	cg27237834	132165326	DNAJC13	+	-0.195018	0.226024	0.388238
4	cg00119181	90758537	SNCA	-	1.18763	0.794737	0.135079
4	cg00193021	90758120	SNCA	-	-0.0223388	0.49442	0.963962
4	cg01035160	90758529	SNCA	-	0.56789	0.683648	0.406156
4	cg01681236	90647041	SNCA-AS1	+	-1.00407	0.599832	0.0941452
4	cg01966878	90757139	SNCA-AS1	+	-0.146052	0.107028	0.172376
4	cg04178266	41258790	UCHL1-AS1	-	0.656575	0.495554	0.185194
4	cg04360675	90630122	SNCA-AS1	+	0.818395	0.549378	0.13631
4	cg05241924	90759115	SNCA	-	0.811331	0.519572	0.118397
4	cg06632027	90757378	SNCA-AS1	+	-0.59355	0.566985	0.295167
4	cg07068756	41258910	UCHL1	+	-0.12965	0.583962	0.824299
4	cg08030922	90675036	SNCA-AS1	+	0.0768999	0.432286	0.858808
4	cg08273672	41262358	UCHL1	+	-0.0210571	0.489594	0.965694
4	cg08319991	41259283	UCHL1	+	0.646581	0.514533	0.208885
4	cg08708229	90758216	SNCA	-	0.24748	0.55581	0.656131
4	cg08767460	90759046	SNCA	-	0.526439	0.207923	0.0113448
4	cg09270434	41262458	UCHL1	+	-0.907724	0.710683	0.201512
4	cg09921610	41259866	UCHL1	+	-0.188255	0.455393	0.67932
4	cg10094333	41288453	UCHL1	+	0.0993925	0.500504	0.842587
4	cg12030690	90759203	SNCA	-	0.219038	0.723406	0.762052
4	cg14346243	90757452	SNCA-AS1	+	0.169705	0.341464	0.619195
4	cg15032098	41258560	UCHL1-AS1	-	-0.0129491	0.333587	0.969036
4	cg15133208	90757351	SNCA-AS1	+	-0.303064	0.239172	0.205105
4	cg16026922	41259044	UCHL1	+	0.411661	0.310905	0.185479
4	cg16142306	41258935	UCHL1	+	0.994908	0.50216	0.0475626
4	cg18258770	90757814	SNCA	-	0.629324	0.485378	0.194781
4	cg18889780	41258374	UCHL1	+	0.431821	0.325736	0.184947
4	cg21464289	41256169	UCHL1-AS1	-	0.418444	0.396066	0.290739
4	cg24715245	41258794	UCHL1-AS1	-	0.257062	0.418704	0.53925
7	cg14936778	56174888	CHCHD2	-	0.142371	0.629097	0.82096
7	cg22383121	56172490	CHCHD2	-	0.334707	0.276151	0.225495
7	cg25408620	56173166	CHCHD2	-	-0.0726688	0.262427	0.781849
12	cg10860819	40619282	LRRK2	+	-0.687313	0.315153	0.0291919
12	cg11684647	40618356	LRRK2	+	0.183004	0.45392	0.686828
12	cg12664938	40622688	LRRK2	+	-2.38395	0.747777	0.00143235
12	cg23699274	40618284	LRRK2	+	0.314172	0.538913	0.559911
15	cg00361380	62145960	VPS13C	-	-0.110478	0.368913	0.764581
15	cg00852705	62090739	VPS13C	-	-0.149579	0.432155	0.72925
15	cg05421464	62126810	VPS13C	-	-0.0226281	0.152293	0.881883
15	cg07084345	61972967	VPS13C	-	0.0470315	0.0616715	0.445694
15	cg07148207	62126953	VPS13C	-	-0.0236506	0.323812	0.941776
15	cg17196713	62127170	VPS13C	-	0.257429	0.182985	0.159477
15	cg22144225	62123648	VPS13C	-	0.22396	0.392507	0.56828
15	cg26293236	62140361	VPS13C	-	0.0713754	0.614643	0.907554
21	cg03048029	34101413	SYNJ1	-	-0.394187	0.212416	0.0634924
21	cg11949606	34096277	SYNJ1	-	0.659552	0.489958	0.178258
21	cg19784013	34017438	SYNJ1	-	-0.0508037	0.304729	0.867592
22	cg03162506	38580953	PLA2G6	-	-0.213041	0.254342	0.402247

## Sheet: Meta_MOMENT
Supplementary Data 4: Summary results for CpG probes in known PD genes in the MOMENT MWAS meta-analysis of SGPD and PEG
Chr	probe	bp	gene	orientation	b	se	p
1	cg24718617	20951399	PINK1	+	-0.809766	0.547653	0.139244
1	cg09235539	65730481	DNAJC6	+	0.190214	0.375282	0.612256
1	cg03937609	17326539	ATP13A2	-	-0.293359	0.290647	0.312816
1	cg09082287	65730494	DNAJC6	+	0.448564	0.338443	0.185047
1	cg24550010	65731107	DNAJC6	+	0.653856	0.347373	0.0597969
1	cg23258152	65743415	DNAJC6	+	-0.294736	0.440467	0.503404
1	cg04567445	65730409	DNAJC6	+	0.653513	0.420078	0.119781
1	cg26304237	65730384	DNAJC6	+	0.0645958	0.391781	0.86904
1	cg04993276	65730339	DNAJC6	+	-0.409753	0.360919	0.256248
1	cg00978505	65728475	DNAJC6	+	0.292123	0.582616	0.61609
1	cg06346974	65775059	DNAJC6	+	-0.00798914	0.858963	0.992579
1	cg06953703	17339396	ATP13A2	-	-0.140369	0.415982	0.735785
1	cg18681905	17331886	ATP13A2	-	-0.434283	0.480468	0.366062
1	cg05064739	17329620	ATP13A2	-	-0.637045	0.569878	0.263626
1	cg11516629	65719998	DNAJC6	+	-0.918199	0.541847	0.0901563
1	cg07027116	65731738	DNAJC6	+	1.09515	0.669811	0.102046
1	cg24608458	20959355	PINK1	+	0.125574	0.17582	0.475091
1	cg26407544	20945355	PINK1	+	0.144751	0.341783	0.671918
1	cg26885220	65775570	DNAJC6	+	0.104423	0.364559	0.774544
1	cg04994405	65731836	DNAJC6	+	0.495048	0.444097	0.264966
1	cg01920657	65775145	DNAJC6	+	0.167889	0.507889	0.740974
1	cg17508639	20959617	PINK1	+	-0.262447	0.177357	0.138935
1	cg24058669	17341489	ATP13A2	-	0.10562	0.351032	0.763504
1	cg08856601	65730351	DNAJC6	+	-0.476013	0.489793	0.331117
1	cg13935394	65733223	DNAJC6	+	-0.0341296	0.154526	0.825196
1	cg16009734	65774867	DNAJC6	+	-0.398191	0.264614	0.132375
1	cg17183232	20958590	PINK1	+	-0.0403431	0.167128	0.809252
1	cg20299703	65731886	DNAJC6	+	0.199211	0.399401	0.617938
1	cg18028575	17332003	ATP13A2	-	0.306687	0.413634	0.458424
1	cg17900103	20940981	PINK1	+	-0.140031	0.3412	0.681507
1	cg09216236	65719627	DNAJC6	+	0.753801	0.51666	0.144568
1	cg21683284	65774857	DNAJC6	+	-0.203705	0.324463	0.530122
1	cg20822990	17338766	ATP13A2	-	0.43826	0.474005	0.355179
1	cg19807361	65720909	DNAJC6	+	-0.195273	0.471594	0.678823
1	cg06994324	65682156	DNAJC6	+	-0.0952612	0.304983	0.754775
2	cg02154074	74756234	HTRA2	+	-0.0721959	0.349594	0.83639
2	cg22039458	74756240	HTRA2	+	0.199409	0.496977	0.688241
3	cg01102232	132135370	DNAJC13	+	-0.576539	0.619942	0.352377
3	cg08681689	184034132	EIF4G1	+	0.0422508	0.552341	0.939026
3	cg03396594	132139298	DNAJC13	+	1.02678	0.70679	0.146296
3	cg13011713	132176123	DNAJC13	+	1.11134	0.491716	0.0238134
3	cg04509882	184038317	EIF4G1	+	0.0426115	0.289711	0.883067
3	cg27237834	132165326	DNAJC13	+	-0.195552	0.219853	0.373754
3	cg22978515	184037588	EIF4G1	+	0.0214433	0.182905	0.906672
3	cg25382032	184035178	EIF4G1	+	-0.101081	0.425252	0.812116
3	cg06398251	184033620	EIF4G1	+	0.020322	0.283817	0.942918
3	cg19946376	184035137	EIF4G1	+	0.170517	0.318384	0.592255
3	cg19251857	184038723	EIF4G1	+	-0.355755	0.52469	0.497754
3	cg08822118	184037481	EIF4G1	+	0.124103	0.392145	0.751643
3	cg21531775	132098294	DNAJC13	+	0.116433	0.15283	0.446151
3	cg24516139	184028450	EIF4G1	+	0.234357	0.498236	0.638089
3	cg21128940	132086724	DNAJC13	+	0.216916	0.389623	0.577711
3	cg20852557	184035519	EIF4G1	+	0.42513	0.43546	0.328926
3	cg10776533	184037459	EIF4G1	+	0.324939	0.3182	0.30717
3	cg03780356	184032924	EIF4G1	+	-0.844455	0.345292	0.0144601
3	cg02646643	184026751	EIF4G1	+	-0.0043219	0.271119	0.987282
3	cg09837559	132182603	DNAJC13	+	-0.455156	0.35849	0.20421
3	cg09436767	184035154	EIF4G1	+	-0.0808041	0.38121	0.832132
3	cg06294803	184033282	EIF4G1	+	0.827424	0.39208	0.0348288
4	cg01681236	90647041	SNCA-AS1	+	-0.120685	0.572944	0.833168
4	cg08767460	90759046	SNCA	-	0.353771	0.197385	0.0730867
4	cg04178266	41258790	UCHL1-AS1	-	0.934659	0.473088	0.0481936
4	cg16142306	41258935	UCHL1	+	0.444968	0.479364	0.353279
4	cg24715245	41258794	UCHL1-AS1	-	0.33153	0.402964	0.410662
4	cg00119181	90758537	SNCA	-	0.0902296	0.765218	0.906136
4	cg12030690	90759203	SNCA	-	0.081032	0.694532	0.90712
4	cg08319991	41259283	UCHL1	+	0.586693	0.494281	0.235242
4	cg07068756	41258910	UCHL1	+	-0.0681081	0.558145	0.902879
4	cg09270434	41262458	UCHL1	+	-0.215207	0.705045	0.760184
4	cg08708229	90758216	SNCA	-	0.265785	0.527284	0.614216
4	cg05241924	90759115	SNCA	-	0.0754919	0.498957	0.87974
4	cg14346243	90757452	SNCA-AS1	+	-0.0948416	0.324195	0.76987
4	cg18258770	90757814	SNCA	-	-0.206252	0.467241	0.658905
4	cg01035160	90758529	SNCA	-	0.153848	0.649464	0.812747
4	cg00193021	90758120	SNCA	-	0.0914576	0.471938	0.846339
4	cg15133208	90757351	SNCA-AS1	+	-0.415488	0.22991	0.070734
4	cg01966878	90757139	SNCA-AS1	+	-0.13009	0.101767	0.201141
4	cg16026922	41259044	UCHL1	+	0.384856	0.295968	0.193488
4	cg08030922	90675036	SNCA-AS1	+	0.192554	0.410814	0.639275
4	cg09921610	41259866	UCHL1	+	-0.140941	0.434777	0.745811
4	cg06632027	90757378	SNCA-AS1	+	-0.673529	0.537919	0.210533
4	cg04360675	90630122	SNCA-AS1	+	0.735755	0.52757	0.163133
4	cg15032098	41258560	UCHL1-AS1	-	-0.193244	0.316899	0.541996
4	cg08273672	41262358	UCHL1	+	0.184794	0.466093	0.691755
4	cg21464289	41256169	UCHL1-AS1	-	0.715638	0.380459	0.059974
4	cg18889780	41258374	UCHL1	+	0.282106	0.310008	0.362825
4	cg10094333	41288453	UCHL1	+	-0.196848	0.47361	0.677678
7	cg22383121	56172490	CHCHD2	-	0.501269	0.263189	0.056833
7	cg25408620	56173166	CHCHD2	-	0.140331	0.250445	0.575258
7	cg14936778	56174888	CHCHD2	-	-0.220053	0.60029	0.713934
12	cg12664938	40622688	LRRK2	+	0.172845	0.804801	0.829949
12	cg23699274	40618284	LRRK2	+	0.331971	0.52226	0.525009
12	cg10860819	40619282	LRRK2	+	-0.155406	0.306902	0.612596
12	cg11684647	40618356	LRRK2	+	0.439308	0.439277	0.317275
15	cg00852705	62090739	VPS13C	-	-0.0472111	0.412841	0.908955
15	cg26293236	62140361	VPS13C	-	-0.0274401	0.583055	0.962463
15	cg07148207	62126953	VPS13C	-	0.0926564	0.310729	0.765557
15	cg22144225	62123648	VPS13C	-	0.725527	0.383667	0.0586196
15	cg05421464	62126810	VPS13C	-	0.0623516	0.144665	0.666463
15	cg00361380	62145960	VPS13C	-	0.121145	0.355416	0.733213
15	cg17196713	62127170	VPS13C	-	0.170176	0.17371	0.327255
15	cg07084345	61972967	VPS13C	-	0.0340776	0.0584777	0.560065
21	cg11949606	34096277	SYNJ1	-	0.664105	0.480739	0.167149
21	cg03048029	34101413	SYNJ1	-	-0.226522	0.210137	0.281046
21	cg19784013	34017438	SYNJ1	-	-0.00980982	0.294112	0.973392
22	cg03162506	38580953	PLA2G6	-	0.0671913	0.245355	0.784198
